# Supplementary material for: Understanding the rapid spread of antimicrobial resistance genes mediated by IS26
Source: mLife. 2024 Mar 18;3(1):101–9. doi: 10.1002/mlf2.12114 (PMC11139202; doi:10.1002/mlf2.12114)
Supplement: Supplementary file 1 — Supporting information. [file MLF2-3-101-s004.xlsx]

## Sheet: Table S1
Table S1. The annotation of ARGs on 2656 tIS26-bU-ARGs in 340 clusters.
Cluster ID	Translocatable IS26-based units	Strain accession number	Size (bp)	Resistance gene	Location	Phenotype
Cluster2466	GCF_000195995.1_ASM19599v1_NC_003384.1_161474_163306_plasmid	GCF_000195995.1_ASM19599v1	1831	blaTEM-1C	plasmid	Beta-lactam
Cluster1942	GCF_000195995.1_ASM19599v1_NC_003384.1_164125_168512_plasmid	GCF_000195995.1_ASM19599v1	4386	aph(6)-Id	plasmid	Aminoglycoside
Cluster1942	GCF_000195995.1_ASM19599v1_NC_003384.1_164125_168512_plasmid	GCF_000195995.1_ASM19599v1	4386	aph(3'')-Ib	plasmid	Aminoglycoside
Cluster1942	GCF_000195995.1_ASM19599v1_NC_003384.1_164125_168512_plasmid	GCF_000195995.1_ASM19599v1	4386	sul2	plasmid	Folate pathway antagonist
Cluster1367	GCF_000226275.2_ASM22627v2_NC_017171.2_2584569_2593371_chromosome	GCF_000226275.2_ASM22627v2	8801	aadA1	chromosome	Aminoglycoside
Cluster1367	GCF_000226275.2_ASM22627v2_NC_017171.2_2584569_2593371_chromosome	GCF_000226275.2_ASM22627v2	8801	aac(3)-Ia	chromosome	Aminoglycoside
Cluster1367	GCF_000226275.2_ASM22627v2_NC_017171.2_2584569_2593371_chromosome	GCF_000226275.2_ASM22627v2	8801	sul1	chromosome	Folate pathway antagonist
Cluster749	GCF_000226275.2_ASM22627v2_NC_017171.2_3862129_3879563_chromosome	GCF_000226275.2_ASM22627v2	17433	aadA1	chromosome	Aminoglycoside
Cluster749	GCF_000226275.2_ASM22627v2_NC_017171.2_3862129_3879563_chromosome	GCF_000226275.2_ASM22627v2	17433	armA	chromosome	Aminoglycoside
Cluster749	GCF_000226275.2_ASM22627v2_NC_017171.2_3862129_3879563_chromosome	GCF_000226275.2_ASM22627v2	17433	aac(6')-Ib3	chromosome	Aminoglycoside
Cluster749	GCF_000226275.2_ASM22627v2_NC_017171.2_3862129_3879563_chromosome	GCF_000226275.2_ASM22627v2	17433	mph(E)	chromosome	Macrolide
Cluster749	GCF_000226275.2_ASM22627v2_NC_017171.2_3862129_3879563_chromosome	GCF_000226275.2_ASM22627v2	17433	catB8	chromosome	Phenicol
Cluster749	GCF_000226275.2_ASM22627v2_NC_017171.2_3862129_3879563_chromosome	GCF_000226275.2_ASM22627v2	17433	sul1	chromosome	Folate pathway antagonist
Cluster749	GCF_000226275.2_ASM22627v2_NC_017171.2_3862129_3879563_chromosome	GCF_000226275.2_ASM22627v2	17433	msr(E)	chromosome	Macrolide, Streptogramin B
Cluster749	GCF_000226275.2_ASM22627v2_NC_017171.2_3862129_3879563_chromosome	GCF_000226275.2_ASM22627v2	17433	aac(6')-Ib-cr	chromosome	Aminoglycoside,Fluoroquinolone
Cluster2627	GCF_000226275.2_ASM22627v2_NC_017171.2_3880382_3881449_chromosome	GCF_000226275.2_ASM22627v2	1066	aph(3')-Ia	chromosome	Aminoglycoside
Cluster1942	GCF_000276705.2_ASM27670v2_NC_018106.1_2034524_2038909_chromosome	GCF_000276705.2_ASM27670v2	4384	aph(6)-Id	chromosome	Aminoglycoside
Cluster1942	GCF_000276705.2_ASM27670v2_NC_018106.1_2034524_2038909_chromosome	GCF_000276705.2_ASM27670v2	4384	aph(3'')-Ib	chromosome	Aminoglycoside
Cluster1942	GCF_000276705.2_ASM27670v2_NC_018106.1_2034524_2038909_chromosome	GCF_000276705.2_ASM27670v2	4384	sul2	chromosome	Folate pathway antagonist
Cluster1909	GCF_000276705.2_ASM27670v2_NC_018106.1_2039728_2044264_chromosome	GCF_000276705.2_ASM27670v2	4535	aac(3)-IId	chromosome	Aminoglycoside
Cluster1244	GCF_000276705.2_ASM27670v2_NC_018106.1_2046355_2056612_chromosome	GCF_000276705.2_ASM27670v2	10256	aadA5	chromosome	Aminoglycoside
Cluster1244	GCF_000276705.2_ASM27670v2_NC_018106.1_2046355_2056612_chromosome	GCF_000276705.2_ASM27670v2	10256	mph(A)	chromosome	Macrolide
Cluster1244	GCF_000276705.2_ASM27670v2_NC_018106.1_2046355_2056612_chromosome	GCF_000276705.2_ASM27670v2	10256	sul1	chromosome	Folate pathway antagonist
Cluster1244	GCF_000276705.2_ASM27670v2_NC_018106.1_2046355_2056612_chromosome	GCF_000276705.2_ASM27670v2	10256	dfrA17	chromosome	Folate pathway antagonist
Cluster2444	GCF_000276705.2_ASM27670v2_NC_018106.1_2069133_2071050_chromosome	GCF_000276705.2_ASM27670v2	1916	blaTEM-1B	chromosome	Beta-lactam
Cluster2331	GCF_000276705.2_ASM27670v2_NC_018107.1_312725_315223_plasmid	GCF_000276705.2_ASM27670v2	2497	fosA3	plasmid	Fosfomycin
Cluster1924	GCF_000276705.2_ASM27670v2_NC_018107.1_316042_320504_plasmid	GCF_000276705.2_ASM27670v2	4461	blaSHV-12	plasmid	Beta-lactam
Cluster1113	GCF_000276705.2_ASM27670v2_NC_018107.1_321323_333299_plasmid	GCF_000276705.2_ASM27670v2	11975	aph(6)-Id	plasmid	Aminoglycoside
Cluster1113	GCF_000276705.2_ASM27670v2_NC_018107.1_321323_333299_plasmid	GCF_000276705.2_ASM27670v2	11975	aph(3'')-Ib	plasmid	Aminoglycoside
Cluster1113	GCF_000276705.2_ASM27670v2_NC_018107.1_321323_333299_plasmid	GCF_000276705.2_ASM27670v2	11975	qnrS1	plasmid	Fluoroquinolone
Cluster1113	GCF_000276705.2_ASM27670v2_NC_018107.1_321323_333299_plasmid	GCF_000276705.2_ASM27670v2	11975	sul2	plasmid	Folate pathway antagonist
Cluster1830	GCF_000281435.2_ASM28143v2_NZ_CP007727.1_2265743_2270835_chromosome	GCF_000281435.2_ASM28143v2	5091	aadA2b	chromosome	Aminoglycoside
Cluster1830	GCF_000281435.2_ASM28143v2_NZ_CP007727.1_2265743_2270835_chromosome	GCF_000281435.2_ASM28143v2	5091	sul1	chromosome	Folate pathway antagonist
Cluster2231	GCF_000281435.2_ASM28143v2_NZ_CP007729.1_61204_64206_plasmid	GCF_000281435.2_ASM28143v2	3001	aph(3')-Ia	plasmid	Aminoglycoside
Cluster1830	GCF_000281535.2_ASM28153v2_NZ_CP008827.1_2265743_2270835_chromosome	GCF_000281535.2_ASM28153v2	5091	aadA2b	chromosome	Aminoglycoside
Cluster1830	GCF_000281535.2_ASM28153v2_NZ_CP008827.1_2265743_2270835_chromosome	GCF_000281535.2_ASM28153v2	5091	sul1	chromosome	Folate pathway antagonist
Cluster2231	GCF_000281535.2_ASM28153v2_NZ_CP008829.1_61204_64206_plasmid	GCF_000281535.2_ASM28153v2	3001	aph(3')-Ia	plasmid	Aminoglycoside
Cluster1942	GCF_000299255.1_ASM29925v1_NC_018650.1_77601_81988_chromosome	GCF_000299255.1_ASM29925v1	4386	aph(6)-Id	chromosome	Aminoglycoside
Cluster1942	GCF_000299255.1_ASM29925v1_NC_018650.1_77601_81988_chromosome	GCF_000299255.1_ASM29925v1	4386	aph(3'')-Ib	chromosome	Aminoglycoside
Cluster1942	GCF_000299255.1_ASM29925v1_NC_018650.1_77601_81988_chromosome	GCF_000299255.1_ASM29925v1	4386	sul2	chromosome	Folate pathway antagonist
Cluster2466	GCF_000299255.1_ASM29925v1_NC_018650.1_82807_84639_chromosome	GCF_000299255.1_ASM29925v1	1831	blaTEM-1B	chromosome	Beta-lactam
Cluster2097	GCF_000299255.1_ASM29925v1_NC_018650.1_85458_89132_chromosome	GCF_000299255.1_ASM29925v1	3673	sul1	chromosome	Folate pathway antagonist
Cluster2097	GCF_000299255.1_ASM29925v1_NC_018650.1_85458_89132_chromosome	GCF_000299255.1_ASM29925v1	3673	dfrA7	chromosome	Folate pathway antagonist
Cluster1942	GCF_000299455.1_ASM29945v1_NC_018658.1_78185_82572_chromosome	GCF_000299455.1_ASM29945v1	4386	aph(6)-Id	chromosome	Aminoglycoside
Cluster1942	GCF_000299455.1_ASM29945v1_NC_018658.1_78185_82572_chromosome	GCF_000299455.1_ASM29945v1	4386	aph(3'')-Ib	chromosome	Aminoglycoside
Cluster1942	GCF_000299455.1_ASM29945v1_NC_018658.1_78185_82572_chromosome	GCF_000299455.1_ASM29945v1	4386	sul2	chromosome	Folate pathway antagonist
Cluster1942	GCF_000299475.1_ASM29947v1_NC_018661.1_68030_72417_chromosome	GCF_000299475.1_ASM29947v1	4386	aph(6)-Id	chromosome	Aminoglycoside
Cluster1942	GCF_000299475.1_ASM29947v1_NC_018661.1_68030_72417_chromosome	GCF_000299475.1_ASM29947v1	4386	aph(3'')-Ib	chromosome	Aminoglycoside
Cluster1942	GCF_000299475.1_ASM29947v1_NC_018661.1_68030_72417_chromosome	GCF_000299475.1_ASM29947v1	4386	sul2	chromosome	Folate pathway antagonist
Cluster2466	GCF_000299475.1_ASM29947v1_NC_018661.1_73236_75068_chromosome	GCF_000299475.1_ASM29947v1	1831	blaTEM-1B	chromosome	Beta-lactam
Cluster2097	GCF_000299475.1_ASM29947v1_NC_018661.1_75887_79561_chromosome	GCF_000299475.1_ASM29947v1	3673	sul1	chromosome	Folate pathway antagonist
Cluster2097	GCF_000299475.1_ASM29947v1_NC_018661.1_75887_79561_chromosome	GCF_000299475.1_ASM29947v1	3673	dfrA7	chromosome	Folate pathway antagonist
Cluster2283	GCF_000347595.1_ASM34759v1_NC_020515.1_103524_106271_chromosome	GCF_000347595.1_ASM34759v1	2746	mph(E)	chromosome	Macrolide
Cluster2283	GCF_000347595.1_ASM34759v1_NC_020515.1_103524_106271_chromosome	GCF_000347595.1_ASM34759v1	2746	msr(E)	chromosome	Macrolide, Streptogramin B
Cluster2283	GCF_000521745.1_ASM52174v1_NZ_CP006955.1_2349704_2352451_chromosome	GCF_000521745.1_ASM52174v1	2746	mph(E)	chromosome	Macrolide
Cluster2283	GCF_000521745.1_ASM52174v1_NZ_CP006955.1_2349704_2352451_chromosome	GCF_000521745.1_ASM52174v1	2746	msr(E)	chromosome	Macrolide, Streptogramin B
Cluster1485	GCF_000598005.1_ASM59800v1_NZ_CP006926.1_59065_66713_plasmid	GCF_000598005.1_ASM59800v1	7647	dfrA14	plasmid	Folate pathway antagonist
Cluster1557	GCF_000599625.1_ASM59962v1_NZ_CP007390.1_4116743_4123767_chromosome	GCF_000599625.1_ASM59962v1	7023	aph(6)-Id	chromosome	Aminoglycoside
Cluster1557	GCF_000599625.1_ASM59962v1_NZ_CP007390.1_4116743_4123767_chromosome	GCF_000599625.1_ASM59962v1	7023	aph(3')-Ia	chromosome	Aminoglycoside
Cluster1557	GCF_000599625.1_ASM59962v1_NZ_CP007390.1_4116743_4123767_chromosome	GCF_000599625.1_ASM59962v1	7023	aph(3'')-Ib	chromosome	Aminoglycoside
Cluster1557	GCF_000599625.1_ASM59962v1_NZ_CP007390.1_4116743_4123767_chromosome	GCF_000599625.1_ASM59962v1	7023	sul2	chromosome	Folate pathway antagonist
Cluster2444	GCF_000599625.1_ASM59962v1_NZ_CP007390.1_4124586_4126502_chromosome	GCF_000599625.1_ASM59962v1	1915	blaTEM-1A	chromosome	Beta-lactam
Cluster1557	GCF_000599645.1_ASM59964v1_NZ_CP007391.1_4163694_4170718_chromosome	GCF_000599645.1_ASM59964v1	7023	aph(6)-Id	chromosome	Aminoglycoside
Cluster1557	GCF_000599645.1_ASM59964v1_NZ_CP007391.1_4163694_4170718_chromosome	GCF_000599645.1_ASM59964v1	7023	aph(3')-Ia	chromosome	Aminoglycoside
Cluster1557	GCF_000599645.1_ASM59964v1_NZ_CP007391.1_4163694_4170718_chromosome	GCF_000599645.1_ASM59964v1	7023	aph(3'')-Ib	chromosome	Aminoglycoside
Cluster1557	GCF_000599645.1_ASM59964v1_NZ_CP007391.1_4163694_4170718_chromosome	GCF_000599645.1_ASM59964v1	7023	sul2	chromosome	Folate pathway antagonist
Cluster2444	GCF_000599645.1_ASM59964v1_NZ_CP007391.1_4171537_4173454_chromosome	GCF_000599645.1_ASM59964v1	1916	blaTEM-1B	chromosome	Beta-lactam
Cluster2258	GCF_000648515.1_ASM64851v1_NZ_CP007558.1_160829_163663_plasmid	GCF_000648515.1_ASM64851v1	2833	mph(E)	plasmid	Macrolide
Cluster2258	GCF_000648515.1_ASM64851v1_NZ_CP007558.1_160829_163663_plasmid	GCF_000648515.1_ASM64851v1	2833	msr(E)	plasmid	Macrolide, Streptogramin B
Cluster1450	GCF_000648515.1_ASM64851v1_NZ_CP007558.1_211906_219904_plasmid	GCF_000648515.1_ASM64851v1	7997	blaSHV-5	plasmid	Beta-lactam
Cluster2258	GCF_000695935.1_ASM69593v1_NZ_CP007732.1_160840_163674_plasmid	GCF_000695935.1_ASM69593v1	2833	mph(E)	plasmid	Macrolide
Cluster2258	GCF_000695935.1_ASM69593v1_NZ_CP007732.1_160840_163674_plasmid	GCF_000695935.1_ASM69593v1	2833	msr(E)	plasmid	Macrolide, Streptogramin B
Cluster1450	GCF_000695935.1_ASM69593v1_NZ_CP007732.1_211917_219915_plasmid	GCF_000695935.1_ASM69593v1	7997	blaSHV-5	plasmid	Beta-lactam
Cluster1622	GCF_000695935.1_ASM69593v1_NZ_CP007733.1_54786_61299_plasmid	GCF_000695935.1_ASM69593v1	6512	blaSHV-12	plasmid	Beta-lactam
Cluster1622	GCF_000695935.1_ASM69593v1_NZ_CP007733.1_54786_61299_plasmid	GCF_000695935.1_ASM69593v1	6512	qnrB19	plasmid	Fluoroquinolone
Cluster2517	GCF_000695935.1_ASM69593v1_NZ_CP007733.1_62118_63706_plasmid	GCF_000695935.1_ASM69593v1	1587	catA1	plasmid	Phenicol
Cluster2258	GCF_000714655.1_ASM71465v1_NZ_CP008790.1_159987_162821_plasmid	GCF_000714655.1_ASM71465v1	2833	mph(E)	plasmid	Macrolide
Cluster2258	GCF_000714655.1_ASM71465v1_NZ_CP008790.1_159987_162821_plasmid	GCF_000714655.1_ASM71465v1	2833	msr(E)	plasmid	Macrolide, Streptogramin B
Cluster1830	GCF_000714675.1_ASM71467v1_NZ_CP008797.1_3561696_3566788_chromosome	GCF_000714675.1_ASM71467v1	5091	aadA2b	chromosome	Aminoglycoside
Cluster1830	GCF_000714675.1_ASM71467v1_NZ_CP008797.1_3561696_3566788_chromosome	GCF_000714675.1_ASM71467v1	5091	sul1	chromosome	Folate pathway antagonist
Cluster518	GCF_000714675.1_ASM71467v1_NZ_CP008798.1_20100_43698_plasmid	GCF_000714675.1_ASM71467v1	23597	aph(4)-Ia	plasmid	Aminoglycoside
Cluster518	GCF_000714675.1_ASM71467v1_NZ_CP008798.1_20100_43698_plasmid	GCF_000714675.1_ASM71467v1	23597	aac(3)-IV	plasmid	Aminoglycoside
Cluster518	GCF_000714675.1_ASM71467v1_NZ_CP008798.1_20100_43698_plasmid	GCF_000714675.1_ASM71467v1	23597	blaKPC-2	plasmid	Beta-lactam
Cluster727	GCF_000714675.1_ASM71467v1_NZ_CP008798.1_44517_62336_plasmid	GCF_000714675.1_ASM71467v1	17818	aac(6')-Ib	plasmid	Aminoglycoside
Cluster727	GCF_000714675.1_ASM71467v1_NZ_CP008798.1_44517_62336_plasmid	GCF_000714675.1_ASM71467v1	17818	blaTEM-1A	plasmid	Beta-lactam
Cluster727	GCF_000714675.1_ASM71467v1_NZ_CP008798.1_44517_62336_plasmid	GCF_000714675.1_ASM71467v1	17818	blaOXA-9	plasmid	Beta-lactam
Cluster727	GCF_000714675.1_ASM71467v1_NZ_CP008798.1_44517_62336_plasmid	GCF_000714675.1_ASM71467v1	17818	aac(6')-Ib-cr	plasmid	Aminoglycoside,Fluoroquinolone
Cluster2646	GCF_000739455.1_ASM73945v1_NZ_CP009211.1_157136_158133_chromosome	GCF_000739455.1_ASM73945v1	996	aph(3')-Ia	chromosome	Aminoglycoside
Cluster2122	GCF_000739495.1_ASM73949v1_NZ_CP009116.1_3311_6838_plasmid	GCF_000739495.1_ASM73949v1	3526	tet(D)	plasmid	Tetracycline
Cluster512	GCF_000739495.1_ASM73949v1_NZ_CP009116.1_62263_86086_plasmid	GCF_000739495.1_ASM73949v1	23822	aadA16	plasmid	Aminoglycoside
Cluster512	GCF_000739495.1_ASM73949v1_NZ_CP009116.1_62263_86086_plasmid	GCF_000739495.1_ASM73949v1	23822	qnrB6	plasmid	Fluoroquinolone
Cluster512	GCF_000739495.1_ASM73949v1_NZ_CP009116.1_62263_86086_plasmid	GCF_000739495.1_ASM73949v1	23822	sul1	plasmid	Folate pathway antagonist
Cluster512	GCF_000739495.1_ASM73949v1_NZ_CP009116.1_62263_86086_plasmid	GCF_000739495.1_ASM73949v1	23822	sul1	plasmid	Folate pathway antagonist
Cluster512	GCF_000739495.1_ASM73949v1_NZ_CP009116.1_62263_86086_plasmid	GCF_000739495.1_ASM73949v1	23822	dfrA27	plasmid	Folate pathway antagonist
Cluster512	GCF_000739495.1_ASM73949v1_NZ_CP009116.1_62263_86086_plasmid	GCF_000739495.1_ASM73949v1	23822	aac(6')-Ib-cr	plasmid	Aminoglycoside,Fluoroquinolone
Cluster512	GCF_000739495.1_ASM73949v1_NZ_CP009116.1_62263_86086_plasmid	GCF_000739495.1_ASM73949v1	23822	ARR-3	plasmid	Rifamycin
Cluster1312	GCF_000750225.1_ASM75022v1_NZ_CP008899.1_201797_211225_plasmid	GCF_000750225.1_ASM75022v1	9427	sul2	plasmid	Folate pathway antagonist
Cluster1924	GCF_000750225.1_ASM75022v1_NZ_CP008899.1_212044_216506_plasmid	GCF_000750225.1_ASM75022v1	4461	blaSHV-12	plasmid	Beta-lactam
Cluster2558	GCF_000750225.1_ASM75022v1_NZ_CP008899.1_217325_218725_plasmid	GCF_000750225.1_ASM75022v1	1399	catA2	plasmid	Phenicol
Cluster2400	GCF_000764615.1_ASM76461v1_NZ_CP008933.1_38983_41170_plasmid	GCF_000764615.1_ASM76461v1	2186	blaOXA-1	plasmid	Beta-lactam
Cluster2400	GCF_000764615.1_ASM76461v1_NZ_CP008933.1_38983_41170_plasmid	GCF_000764615.1_ASM76461v1	2186	catB3	plasmid	Phenicol
Cluster2400	GCF_000764615.1_ASM76461v1_NZ_CP008933.1_38983_41170_plasmid	GCF_000764615.1_ASM76461v1	2186	aac(6')-Ib-cr	plasmid	Aminoglycoside,Fluoroquinolone
Cluster1485	GCF_000775395.1_ASM77539v1_NZ_CP009776.1_59058_66706_plasmid	GCF_000775395.1_ASM77539v1	7647	dfrA14	plasmid	Folate pathway antagonist
Cluster1954	GCF_000775395.1_ASM77539v1_NZ_CP009777.1_13129_17458_plasmid	GCF_000775395.1_ASM77539v1	4328	aph(3')-Ia	plasmid	Aminoglycoside
Cluster1450	GCF_000784875.1_ASM78487v3_NZ_CP009883.1_261598_269596_plasmid	GCF_000784875.1_ASM78487v3	7997	blaSHV-5	plasmid	Beta-lactam
Cluster1928	GCF_000784925.1_ASM78492v1_NZ_CP009860.1_57570_62011_plasmid	GCF_000784925.1_ASM78492v1	4440	erm(B)	plasmid	Macrolide, Lincosamide, Streptogramin B
Cluster1274	GCF_000784925.1_ASM78492v1_NZ_CP009860.1_62830_72734_plasmid	GCF_000784925.1_ASM78492v1	9903	aadA5	plasmid	Aminoglycoside
Cluster1274	GCF_000784925.1_ASM78492v1_NZ_CP009860.1_62830_72734_plasmid	GCF_000784925.1_ASM78492v1	9903	mph(A)	plasmid	Macrolide
Cluster1274	GCF_000784925.1_ASM78492v1_NZ_CP009860.1_62830_72734_plasmid	GCF_000784925.1_ASM78492v1	9903	sul1	plasmid	Folate pathway antagonist
Cluster1274	GCF_000784925.1_ASM78492v1_NZ_CP009860.1_62830_72734_plasmid	GCF_000784925.1_ASM78492v1	9903	dfrA17	plasmid	Folate pathway antagonist
Cluster2400	GCF_000785005.1_ASM78500v1_NZ_CP009879.1_34149_36335_plasmid	GCF_000785005.1_ASM78500v1	2185	blaOXA-1	plasmid	Beta-lactam
Cluster2400	GCF_000785005.1_ASM78500v1_NZ_CP009879.1_34149_36335_plasmid	GCF_000785005.1_ASM78500v1	2185	catB3	plasmid	Phenicol
Cluster2400	GCF_000785005.1_ASM78500v1_NZ_CP009879.1_34149_36335_plasmid	GCF_000785005.1_ASM78500v1	2185	aac(6')-Ib-cr	plasmid	Aminoglycoside,Fluoroquinolone
Cluster1485	GCF_000807405.2_ASM80740v4_NZ_CP010363.1_73227_80875_plasmid	GCF_000807405.2_ASM80740v4	7647	dfrA14	plasmid	Folate pathway antagonist
Cluster2122	GCF_000807425.2_ASM80742v4_NZ_CP012169.1_41810_45324_plasmid	GCF_000807425.2_ASM80742v4	3513	tet(D)	plasmid	Tetracycline
Cluster1535	GCF_000807425.2_ASM80742v4_NZ_CP012169.1_46143_53348_plasmid	GCF_000807425.2_ASM80742v4	7204	dfrA14	plasmid	Folate pathway antagonist
Cluster739	GCF_000807425.2_ASM80742v4_NZ_CP012169.1_54167_71827_plasmid	GCF_000807425.2_ASM80742v4	17659	aph(6)-Id	plasmid	Aminoglycoside
Cluster739	GCF_000807425.2_ASM80742v4_NZ_CP012169.1_54167_71827_plasmid	GCF_000807425.2_ASM80742v4	17659	aph(3'')-Ib	plasmid	Aminoglycoside
Cluster739	GCF_000807425.2_ASM80742v4_NZ_CP012169.1_54167_71827_plasmid	GCF_000807425.2_ASM80742v4	17659	blaTEM-1B	plasmid	Beta-lactam
Cluster739	GCF_000807425.2_ASM80742v4_NZ_CP012169.1_54167_71827_plasmid	GCF_000807425.2_ASM80742v4	17659	sul2	plasmid	Folate pathway antagonist
Cluster684	GCF_000814125.3_ASM81412v3_NZ_CP012170.1_118421_137351_plasmid	GCF_000814125.3_ASM81412v3	18929	aph(6)-Id	plasmid	Aminoglycoside
Cluster684	GCF_000814125.3_ASM81412v3_NZ_CP012170.1_118421_137351_plasmid	GCF_000814125.3_ASM81412v3	18929	aph(3'')-Ib	plasmid	Aminoglycoside
Cluster684	GCF_000814125.3_ASM81412v3_NZ_CP012170.1_118421_137351_plasmid	GCF_000814125.3_ASM81412v3	18929	aph(3'')-Ib	plasmid	Aminoglycoside
Cluster684	GCF_000814125.3_ASM81412v3_NZ_CP012170.1_118421_137351_plasmid	GCF_000814125.3_ASM81412v3	18929	aadA2b	plasmid	Aminoglycoside
Cluster684	GCF_000814125.3_ASM81412v3_NZ_CP012170.1_118421_137351_plasmid	GCF_000814125.3_ASM81412v3	18929	qnrB2	plasmid	Fluoroquinolone
Cluster684	GCF_000814125.3_ASM81412v3_NZ_CP012170.1_118421_137351_plasmid	GCF_000814125.3_ASM81412v3	18929	sul1	plasmid	Folate pathway antagonist
Cluster684	GCF_000814125.3_ASM81412v3_NZ_CP012170.1_118421_137351_plasmid	GCF_000814125.3_ASM81412v3	18929	sul1	plasmid	Folate pathway antagonist
Cluster684	GCF_000814125.3_ASM81412v3_NZ_CP012170.1_118421_137351_plasmid	GCF_000814125.3_ASM81412v3	18929	dfrA19	plasmid	Folate pathway antagonist
Cluster1277	GCF_000814125.3_ASM81412v3_NZ_CP012170.1_138170_148028_plasmid	GCF_000814125.3_ASM81412v3	9857	aac(6')-IIc	plasmid	Aminoglycoside
Cluster1277	GCF_000814125.3_ASM81412v3_NZ_CP012170.1_138170_148028_plasmid	GCF_000814125.3_ASM81412v3	9857	ere(A)	plasmid	Macrolide
Cluster1277	GCF_000814125.3_ASM81412v3_NZ_CP012170.1_138170_148028_plasmid	GCF_000814125.3_ASM81412v3	9857	sul1	plasmid	Folate pathway antagonist
Cluster1312	GCF_000814125.3_ASM81412v3_NZ_CP012170.1_148847_158275_plasmid	GCF_000814125.3_ASM81412v3	9427	sul2	plasmid	Folate pathway antagonist
Cluster1924	GCF_000814125.3_ASM81412v3_NZ_CP012170.1_159094_163556_plasmid	GCF_000814125.3_ASM81412v3	4461	blaSHV-12	plasmid	Beta-lactam
Cluster1830	GCF_000814305.1_ASM81430v1_NZ_CP010392.1_3011560_3016652_chromosome	GCF_000814305.1_ASM81430v1	5091	aadA2b	chromosome	Aminoglycoside
Cluster1830	GCF_000814305.1_ASM81430v1_NZ_CP010392.1_3011560_3016652_chromosome	GCF_000814305.1_ASM81430v1	5091	sul1	chromosome	Folate pathway antagonist
Cluster2231	GCF_000814305.1_ASM81430v1_NZ_CP010393.1_19323_22325_plasmid	GCF_000814305.1_ASM81430v1	3001	aph(3')-Ia	plasmid	Aminoglycoside
Cluster518	GCF_000814305.1_ASM81430v1_NZ_CP010396.1_47001_70599_plasmid	GCF_000814305.1_ASM81430v1	23597	aph(4)-Ia	plasmid	Aminoglycoside
Cluster518	GCF_000814305.1_ASM81430v1_NZ_CP010396.1_47001_70599_plasmid	GCF_000814305.1_ASM81430v1	23597	aac(3)-IV	plasmid	Aminoglycoside
Cluster518	GCF_000814305.1_ASM81430v1_NZ_CP010396.1_47001_70599_plasmid	GCF_000814305.1_ASM81430v1	23597	blaKPC-2	plasmid	Beta-lactam
Cluster2331	GCF_000827105.1_ASM82710v1_NZ_CP007592.1_3377552_3380050_chromosome	GCF_000827105.1_ASM82710v1	2497	fosA3	chromosome	Fosfomycin
Cluster884	GCF_000827105.1_ASM82710v1_NZ_CP007592.1_3380869_3395741_chromosome	GCF_000827105.1_ASM82710v1	14871	armA	chromosome	Aminoglycoside
Cluster884	GCF_000827105.1_ASM82710v1_NZ_CP007592.1_3380869_3395741_chromosome	GCF_000827105.1_ASM82710v1	14871	blaOXA-1	chromosome	Beta-lactam
Cluster884	GCF_000827105.1_ASM82710v1_NZ_CP007592.1_3380869_3395741_chromosome	GCF_000827105.1_ASM82710v1	14871	mph(E)	chromosome	Macrolide
Cluster884	GCF_000827105.1_ASM82710v1_NZ_CP007592.1_3380869_3395741_chromosome	GCF_000827105.1_ASM82710v1	14871	catB3	chromosome	Phenicol
Cluster884	GCF_000827105.1_ASM82710v1_NZ_CP007592.1_3380869_3395741_chromosome	GCF_000827105.1_ASM82710v1	14871	sul1	chromosome	Folate pathway antagonist
Cluster884	GCF_000827105.1_ASM82710v1_NZ_CP007592.1_3380869_3395741_chromosome	GCF_000827105.1_ASM82710v1	14871	aac(6')-Ib-cr	chromosome	Aminoglycoside,Fluoroquinolone
Cluster884	GCF_000827105.1_ASM82710v1_NZ_CP007592.1_3380869_3395741_chromosome	GCF_000827105.1_ASM82710v1	14871	msr(E)	chromosome	Macrolide, Streptogramin B
Cluster884	GCF_000827105.1_ASM82710v1_NZ_CP007592.1_3380869_3395741_chromosome	GCF_000827105.1_ASM82710v1	14871	ARR-3	chromosome	Rifamycin
Cluster565	GCF_000828935.1_ASM82893v1_NZ_AP014650.1_189354_22236_plasmid	GCF_000828935.1_ASM82893v1	22235	armA	plasmid	Aminoglycoside
Cluster565	GCF_000828935.1_ASM82893v1_NZ_AP014650.1_189354_22236_plasmid	GCF_000828935.1_ASM82893v1	22235	blaPER-7	plasmid	Beta-lactam
Cluster565	GCF_000828935.1_ASM82893v1_NZ_AP014650.1_189354_22236_plasmid	GCF_000828935.1_ASM82893v1	22235	mph(E)	plasmid	Macrolide
Cluster565	GCF_000828935.1_ASM82893v1_NZ_AP014650.1_189354_22236_plasmid	GCF_000828935.1_ASM82893v1	22235	cmlA1	plasmid	Phenicol
Cluster565	GCF_000828935.1_ASM82893v1_NZ_AP014650.1_189354_22236_plasmid	GCF_000828935.1_ASM82893v1	22235	sul1	plasmid	Folate pathway antagonist
Cluster565	GCF_000828935.1_ASM82893v1_NZ_AP014650.1_189354_22236_plasmid	GCF_000828935.1_ASM82893v1	22235	sul1	plasmid	Folate pathway antagonist
Cluster565	GCF_000828935.1_ASM82893v1_NZ_AP014650.1_189354_22236_plasmid	GCF_000828935.1_ASM82893v1	22235	msr(E)	plasmid	Macrolide, Streptogramin B
Cluster565	GCF_000828935.1_ASM82893v1_NZ_AP014650.1_189354_22236_plasmid	GCF_000828935.1_ASM82893v1	22235	ARR-2	plasmid	Rifamycin
Cluster2627	GCF_000939415.2_HGAP_assembly_of_Acinetobacter_baumannii_ORAB01_NZ_CP015483.1_1386542_1387609_chromosome	GCF_000939415.2_HGAP_assembly_of_Acinetobacter_baumannii_ORAB01	1066	aph(3')-Ia	chromosome	Aminoglycoside
Cluster749	GCF_000939415.2_HGAP_assembly_of_Acinetobacter_baumannii_ORAB01_NZ_CP015483.1_1388428_1405863_chromosome	GCF_000939415.2_HGAP_assembly_of_Acinetobacter_baumannii_ORAB01	17434	aadA1	chromosome	Aminoglycoside
Cluster749	GCF_000939415.2_HGAP_assembly_of_Acinetobacter_baumannii_ORAB01_NZ_CP015483.1_1388428_1405863_chromosome	GCF_000939415.2_HGAP_assembly_of_Acinetobacter_baumannii_ORAB01	17434	armA	chromosome	Aminoglycoside
Cluster749	GCF_000939415.2_HGAP_assembly_of_Acinetobacter_baumannii_ORAB01_NZ_CP015483.1_1388428_1405863_chromosome	GCF_000939415.2_HGAP_assembly_of_Acinetobacter_baumannii_ORAB01	17434	aac(6')-Ib3	chromosome	Aminoglycoside
Cluster749	GCF_000939415.2_HGAP_assembly_of_Acinetobacter_baumannii_ORAB01_NZ_CP015483.1_1388428_1405863_chromosome	GCF_000939415.2_HGAP_assembly_of_Acinetobacter_baumannii_ORAB01	17434	mph(E)	chromosome	Macrolide
Cluster749	GCF_000939415.2_HGAP_assembly_of_Acinetobacter_baumannii_ORAB01_NZ_CP015483.1_1388428_1405863_chromosome	GCF_000939415.2_HGAP_assembly_of_Acinetobacter_baumannii_ORAB01	17434	catB8	chromosome	Phenicol
Cluster749	GCF_000939415.2_HGAP_assembly_of_Acinetobacter_baumannii_ORAB01_NZ_CP015483.1_1388428_1405863_chromosome	GCF_000939415.2_HGAP_assembly_of_Acinetobacter_baumannii_ORAB01	17434	sul1	chromosome	Folate pathway antagonist
Cluster749	GCF_000939415.2_HGAP_assembly_of_Acinetobacter_baumannii_ORAB01_NZ_CP015483.1_1388428_1405863_chromosome	GCF_000939415.2_HGAP_assembly_of_Acinetobacter_baumannii_ORAB01	17434	msr(E)	chromosome	Macrolide, Streptogramin B
Cluster749	GCF_000939415.2_HGAP_assembly_of_Acinetobacter_baumannii_ORAB01_NZ_CP015483.1_1388428_1405863_chromosome	GCF_000939415.2_HGAP_assembly_of_Acinetobacter_baumannii_ORAB01	17434	aac(6')-Ib-cr	chromosome	Aminoglycoside,Fluoroquinolone
Cluster2553	GCF_000939415.2_HGAP_assembly_of_Acinetobacter_baumannii_ORAB01_NZ_CP015483.1_2689459_2690889_chromosome	GCF_000939415.2_HGAP_assembly_of_Acinetobacter_baumannii_ORAB01	1429	aph(3')-Ia	chromosome	Aminoglycoside
Cluster2521	GCF_000939415.2_HGAP_assembly_of_Acinetobacter_baumannii_ORAB01_NZ_CP015483.1_2696094_2697673_chromosome	GCF_000939415.2_HGAP_assembly_of_Acinetobacter_baumannii_ORAB01	1578	blaTEM-1D	chromosome	Beta-lactam
Cluster1942	GCF_000986765.1_ASM98676v1_NZ_CP011331.1_4658744_4663131_chromosome	GCF_000986765.1_ASM98676v1	4386	aph(6)-Id	chromosome	Aminoglycoside
Cluster1942	GCF_000986765.1_ASM98676v1_NZ_CP011331.1_4658744_4663131_chromosome	GCF_000986765.1_ASM98676v1	4386	aph(3'')-Ib	chromosome	Aminoglycoside
Cluster1942	GCF_000986765.1_ASM98676v1_NZ_CP011331.1_4658744_4663131_chromosome	GCF_000986765.1_ASM98676v1	4386	sul2	chromosome	Folate pathway antagonist
Cluster2466	GCF_000986765.1_ASM98676v1_NZ_CP011331.1_4663950_4665782_chromosome	GCF_000986765.1_ASM98676v1	1831	blaTEM-1B	chromosome	Beta-lactam
Cluster1798	GCF_001006525.1_ASM100652v1_NZ_CP011429.1_118223_123497_plasmid	GCF_001006525.1_ASM100652v1	5273	oqxB	plasmid	Fluoroquinolone
Cluster1798	GCF_001006525.1_ASM100652v1_NZ_CP011429.1_118223_123497_plasmid	GCF_001006525.1_ASM100652v1	5273	oqxA	plasmid	Fluoroquinolone
Cluster1917	GCF_001006525.1_ASM100652v1_NZ_CP011429.1_124318_128806_plasmid	GCF_001006525.1_ASM100652v1	4487	aadA2	plasmid	Aminoglycoside
Cluster1917	GCF_001006525.1_ASM100652v1_NZ_CP011429.1_124318_128806_plasmid	GCF_001006525.1_ASM100652v1	4487	dfrA12	plasmid	Folate pathway antagonist
Cluster2558	GCF_001022035.1_ASM102203v1_NZ_CP011576.1_17776_19176_plasmid	GCF_001022035.1_ASM102203v1	1399	catA2	plasmid	Phenicol
Cluster2313	GCF_001022035.1_ASM102203v1_NZ_CP011576.1_29389_31990_plasmid	GCF_001022035.1_ASM102203v1	2600	aac(3)-IIa	plasmid	Aminoglycoside
Cluster2400	GCF_001022035.1_ASM102203v1_NZ_CP011576.1_32809_34996_plasmid	GCF_001022035.1_ASM102203v1	2186	blaOXA-1	plasmid	Beta-lactam
Cluster2400	GCF_001022035.1_ASM102203v1_NZ_CP011576.1_32809_34996_plasmid	GCF_001022035.1_ASM102203v1	2186	catB3	plasmid	Phenicol
Cluster2400	GCF_001022035.1_ASM102203v1_NZ_CP011576.1_32809_34996_plasmid	GCF_001022035.1_ASM102203v1	2186	aac(6')-Ib-cr	plasmid	Aminoglycoside,Fluoroquinolone
Cluster1459	GCF_001022115.1_ASM102211v1_NZ_CP011614.1_31698_39652_plasmid	GCF_001022115.1_ASM102211v1	7953	blaOXA-1	plasmid	Beta-lactam
Cluster1459	GCF_001022115.1_ASM102211v1_NZ_CP011614.1_31698_39652_plasmid	GCF_001022115.1_ASM102211v1	7953	catB3	plasmid	Phenicol
Cluster1459	GCF_001022115.1_ASM102211v1_NZ_CP011614.1_31698_39652_plasmid	GCF_001022115.1_ASM102211v1	7953	sul1	plasmid	Folate pathway antagonist
Cluster1459	GCF_001022115.1_ASM102211v1_NZ_CP011614.1_31698_39652_plasmid	GCF_001022115.1_ASM102211v1	7953	aac(6')-Ib-cr	plasmid	Aminoglycoside,Fluoroquinolone
Cluster1459	GCF_001022115.1_ASM102211v1_NZ_CP011614.1_31698_39652_plasmid	GCF_001022115.1_ASM102211v1	7953	ARR-3	plasmid	Rifamycin
Cluster2558	GCF_001022135.1_ASM102213v1_NZ_CP011601.1_164776_166176_plasmid	GCF_001022135.1_ASM102213v1	1399	catA2	plasmid	Phenicol
Cluster1277	GCF_001022135.1_ASM102213v1_NZ_CP011601.1_166995_176853_plasmid	GCF_001022135.1_ASM102213v1	9857	aac(6')-IIc	plasmid	Aminoglycoside
Cluster1277	GCF_001022135.1_ASM102213v1_NZ_CP011601.1_166995_176853_plasmid	GCF_001022135.1_ASM102213v1	9857	ere(A)	plasmid	Macrolide
Cluster1277	GCF_001022135.1_ASM102213v1_NZ_CP011601.1_166995_176853_plasmid	GCF_001022135.1_ASM102213v1	9857	sul1	plasmid	Folate pathway antagonist
Cluster1312	GCF_001022135.1_ASM102213v1_NZ_CP011601.1_177672_187100_plasmid	GCF_001022135.1_ASM102213v1	9427	sul2	plasmid	Folate pathway antagonist
Cluster2558	GCF_001022135.1_ASM102213v1_NZ_CP011601.1_228315_229715_plasmid	GCF_001022135.1_ASM102213v1	1399	catA2	plasmid	Phenicol
Cluster2313	GCF_001022155.1_ASM102215v1_NZ_CP011611.1_15066_17667_plasmid	GCF_001022155.1_ASM102215v1	2600	aac(3)-IIa	plasmid	Aminoglycoside
Cluster1459	GCF_001022155.1_ASM102215v1_NZ_CP011611.1_18486_26440_plasmid	GCF_001022155.1_ASM102215v1	7953	blaOXA-1	plasmid	Beta-lactam
Cluster1459	GCF_001022155.1_ASM102215v1_NZ_CP011611.1_18486_26440_plasmid	GCF_001022155.1_ASM102215v1	7953	catB3	plasmid	Phenicol
Cluster1459	GCF_001022155.1_ASM102215v1_NZ_CP011611.1_18486_26440_plasmid	GCF_001022155.1_ASM102215v1	7953	sul1	plasmid	Folate pathway antagonist
Cluster1459	GCF_001022155.1_ASM102215v1_NZ_CP011611.1_18486_26440_plasmid	GCF_001022155.1_ASM102215v1	7953	aac(6')-Ib-cr	plasmid	Aminoglycoside,Fluoroquinolone
Cluster1459	GCF_001022155.1_ASM102215v1_NZ_CP011611.1_18486_26440_plasmid	GCF_001022155.1_ASM102215v1	7953	ARR-3	plasmid	Rifamycin
Cluster2558	GCF_001022155.1_ASM102215v1_NZ_CP011611.1_44810_46210_plasmid	GCF_001022155.1_ASM102215v1	1399	catA2	plasmid	Phenicol
Cluster1312	GCF_001022155.1_ASM102215v1_NZ_CP011611.1_47029_56392_plasmid	GCF_001022155.1_ASM102215v1	9362	sul2	plasmid	Folate pathway antagonist
Cluster2627	GCF_001026965.1_ASM102696v1_NZ_CP010779.1_1373900_1374967_chromosome	GCF_001026965.1_ASM102696v1	1066	aph(3')-Ia	chromosome	Aminoglycoside
Cluster749	GCF_001026965.1_ASM102696v1_NZ_CP010779.1_1375786_1393220_chromosome	GCF_001026965.1_ASM102696v1	17433	aadA1	chromosome	Aminoglycoside
Cluster749	GCF_001026965.1_ASM102696v1_NZ_CP010779.1_1375786_1393220_chromosome	GCF_001026965.1_ASM102696v1	17433	armA	chromosome	Aminoglycoside
Cluster749	GCF_001026965.1_ASM102696v1_NZ_CP010779.1_1375786_1393220_chromosome	GCF_001026965.1_ASM102696v1	17433	aac(6')-Ib3	chromosome	Aminoglycoside
Cluster749	GCF_001026965.1_ASM102696v1_NZ_CP010779.1_1375786_1393220_chromosome	GCF_001026965.1_ASM102696v1	17433	mph(E)	chromosome	Macrolide
Cluster749	GCF_001026965.1_ASM102696v1_NZ_CP010779.1_1375786_1393220_chromosome	GCF_001026965.1_ASM102696v1	17433	catB8	chromosome	Phenicol
Cluster749	GCF_001026965.1_ASM102696v1_NZ_CP010779.1_1375786_1393220_chromosome	GCF_001026965.1_ASM102696v1	17433	sul1	chromosome	Folate pathway antagonist
Cluster749	GCF_001026965.1_ASM102696v1_NZ_CP010779.1_1375786_1393220_chromosome	GCF_001026965.1_ASM102696v1	17433	msr(E)	chromosome	Macrolide, Streptogramin B
Cluster749	GCF_001026965.1_ASM102696v1_NZ_CP010779.1_1375786_1393220_chromosome	GCF_001026965.1_ASM102696v1	17433	aac(6')-Ib-cr	chromosome	Aminoglycoside,Fluoroquinolone
Cluster2553	GCF_001026965.1_ASM102696v1_NZ_CP010779.1_2709868_2711298_chromosome	GCF_001026965.1_ASM102696v1	1429	aph(3')-Ia	chromosome	Aminoglycoside
Cluster2521	GCF_001026965.1_ASM102696v1_NZ_CP010779.1_2716505_2718084_chromosome	GCF_001026965.1_ASM102696v1	1578	blaTEM-1D	chromosome	Beta-lactam
Cluster2558	GCF_001278315.1_ASM127831v1_NZ_CP012599.1_221282_222682_chromosome	GCF_001278315.1_ASM127831v1	1399	catA2	chromosome	Phenicol
Cluster2122	GCF_001278315.1_ASM127831v1_NZ_CP012599.1_223501_227028_chromosome	GCF_001278315.1_ASM127831v1	3526	tet(D)	chromosome	Tetracycline
Cluster748	GCF_001278315.1_ASM127831v1_NZ_CP012599.1_227847_245283_chromosome	GCF_001278315.1_ASM127831v1	17435	aph(6)-Id	chromosome	Aminoglycoside
Cluster748	GCF_001278315.1_ASM127831v1_NZ_CP012599.1_227847_245283_chromosome	GCF_001278315.1_ASM127831v1	17435	aph(3'')-Ib	chromosome	Aminoglycoside
Cluster748	GCF_001278315.1_ASM127831v1_NZ_CP012599.1_227847_245283_chromosome	GCF_001278315.1_ASM127831v1	17435	aph(3'')-Ib	chromosome	Aminoglycoside
Cluster748	GCF_001278315.1_ASM127831v1_NZ_CP012599.1_227847_245283_chromosome	GCF_001278315.1_ASM127831v1	17435	aadA2b	chromosome	Aminoglycoside
Cluster748	GCF_001278315.1_ASM127831v1_NZ_CP012599.1_227847_245283_chromosome	GCF_001278315.1_ASM127831v1	17435	qnrB2	chromosome	Fluoroquinolone
Cluster748	GCF_001278315.1_ASM127831v1_NZ_CP012599.1_227847_245283_chromosome	GCF_001278315.1_ASM127831v1	17435	sul1	chromosome	Folate pathway antagonist
Cluster748	GCF_001278315.1_ASM127831v1_NZ_CP012599.1_227847_245283_chromosome	GCF_001278315.1_ASM127831v1	17435	sul1	chromosome	Folate pathway antagonist
Cluster748	GCF_001278315.1_ASM127831v1_NZ_CP012599.1_227847_245283_chromosome	GCF_001278315.1_ASM127831v1	17435	dfrA19	chromosome	Folate pathway antagonist
Cluster1277	GCF_001278315.1_ASM127831v1_NZ_CP012599.1_246102_255960_chromosome	GCF_001278315.1_ASM127831v1	9857	aac(6')-IIc	chromosome	Aminoglycoside
Cluster1277	GCF_001278315.1_ASM127831v1_NZ_CP012599.1_246102_255960_chromosome	GCF_001278315.1_ASM127831v1	9857	ere(A)	chromosome	Macrolide
Cluster1277	GCF_001278315.1_ASM127831v1_NZ_CP012599.1_246102_255960_chromosome	GCF_001278315.1_ASM127831v1	9857	sul1	chromosome	Folate pathway antagonist
Cluster1924	GCF_001278315.1_ASM127831v1_NZ_CP012599.1_4428244_4432706_chromosome	GCF_001278315.1_ASM127831v1	4461	blaSHV-12	chromosome	Beta-lactam
Cluster1312	GCF_001278315.1_ASM127831v1_NZ_CP012599.1_4433525_4442953_chromosome	GCF_001278315.1_ASM127831v1	9427	sul2	chromosome	Folate pathway antagonist
Cluster2444	GCF_001280325.1_ASM128032v1_NZ_CP012636.1_82857_84774_plasmid	GCF_001280325.1_ASM128032v1	1916	blaTEM-1B	plasmid	Beta-lactam
Cluster1942	GCF_001280325.1_ASM128032v1_NZ_CP012636.1_85593_89980_plasmid	GCF_001280325.1_ASM128032v1	4386	aph(6)-Id	plasmid	Aminoglycoside
Cluster1942	GCF_001280325.1_ASM128032v1_NZ_CP012636.1_85593_89980_plasmid	GCF_001280325.1_ASM128032v1	4386	aph(3'')-Ib	plasmid	Aminoglycoside
Cluster1942	GCF_001280325.1_ASM128032v1_NZ_CP012636.1_85593_89980_plasmid	GCF_001280325.1_ASM128032v1	4386	sul2	plasmid	Folate pathway antagonist
Cluster2237	GCF_001280345.1_ASM128034v1_NZ_CP012626.1_95858_98814_plasmid	GCF_001280345.1_ASM128034v1	2955	dfrA17	plasmid	Folate pathway antagonist
Cluster1405	GCF_001280345.1_ASM128034v1_NZ_CP012626.1_99633_107950_plasmid	GCF_001280345.1_ASM128034v1	8316	aac(3)-IId	plasmid	Aminoglycoside
Cluster1802	GCF_001293505.1_ASM129350v1_NZ_CP012682.1_121123_126329_plasmid	GCF_001293505.1_ASM129350v1	5205	oqxB	plasmid	Fluoroquinolone
Cluster1802	GCF_001293505.1_ASM129350v1_NZ_CP012682.1_121123_126329_plasmid	GCF_001293505.1_ASM129350v1	5205	oqxA	plasmid	Fluoroquinolone
Cluster2558	GCF_001305235.1_ASM130523v1_NZ_CP009767.1_17865_19265_plasmid	GCF_001305235.1_ASM130523v1	1399	catA2	plasmid	Phenicol
Cluster2400	GCF_001307175.1_ASM130717v1_NZ_CP012753.1_612641_614828_chromosome	GCF_001307175.1_ASM130717v1	2186	blaOXA-1	chromosome	Beta-lactam
Cluster2400	GCF_001307175.1_ASM130717v1_NZ_CP012753.1_612641_614828_chromosome	GCF_001307175.1_ASM130717v1	2186	catB3	chromosome	Phenicol
Cluster2400	GCF_001307175.1_ASM130717v1_NZ_CP012753.1_612641_614828_chromosome	GCF_001307175.1_ASM130717v1	2186	aac(6')-Ib-cr	chromosome	Aminoglycoside,Fluoroquinolone
Cluster1715	GCF_001307175.1_ASM130717v1_NZ_CP012754.1_129698_135569_plasmid	GCF_001307175.1_ASM130717v1	5870	qnrB1	plasmid	Fluoroquinolone
Cluster908	GCF_001307175.1_ASM130717v1_NZ_CP012754.1_4075_18633_plasmid	GCF_001307175.1_ASM130717v1	14557	aph(3')-VI	plasmid	Aminoglycoside
Cluster908	GCF_001307175.1_ASM130717v1_NZ_CP012754.1_4075_18633_plasmid	GCF_001307175.1_ASM130717v1	14557	blaNDM-1	plasmid	Beta-lactam
Cluster2080	GCF_001357935.2_80_2002_NZ_LT904892.1_101570_105316_plasmid	GCF_001357935.2_80_2002	3745	tet(C)	plasmid	Tetracycline
Cluster1450	GCF_001357935.2_80_2002_NZ_LT904892.1_106135_114133_plasmid	GCF_001357935.2_80_2002	7997	blaSHV-1	plasmid	Beta-lactam
Cluster2642	GCF_001357935.2_80_2002_NZ_LT904892.1_125595_126608_plasmid	GCF_001357935.2_80_2002	1012	aph(3')-Ia	plasmid	Aminoglycoside
Cluster2444	GCF_001420955.1_ASM142095v1_NZ_CP013024.1_45277_47194_plasmid	GCF_001420955.1_ASM142095v1	1916	blaTEM-1B	plasmid	Beta-lactam
Cluster1675	GCF_001420955.1_ASM142095v1_NZ_CP013024.1_48013_54170_plasmid	GCF_001420955.1_ASM142095v1	6156	aph(3')-Ia	plasmid	Aminoglycoside
Cluster1675	GCF_001420955.1_ASM142095v1_NZ_CP013024.1_48013_54170_plasmid	GCF_001420955.1_ASM142095v1	6156	aph(3'')-Ib	plasmid	Aminoglycoside
Cluster1675	GCF_001420955.1_ASM142095v1_NZ_CP013024.1_48013_54170_plasmid	GCF_001420955.1_ASM142095v1	6156	aph(6)-Id	plasmid	Aminoglycoside
Cluster1675	GCF_001420955.1_ASM142095v1_NZ_CP013024.1_48013_54170_plasmid	GCF_001420955.1_ASM142095v1	6156	sul2	plasmid	Folate pathway antagonist
Cluster2589	GCF_001420955.1_ASM142095v1_NZ_CP013025.1_2340019_2341274_chromosome	GCF_001420955.1_ASM142095v1	1254	aph(3')-Ia	chromosome	Aminoglycoside
Cluster707	GCF_001420955.1_ASM142095v1_NZ_CP013027.1_125998_144236_plasmid	GCF_001420955.1_ASM142095v1	18237	aph(6)-Id	plasmid	Aminoglycoside
Cluster707	GCF_001420955.1_ASM142095v1_NZ_CP013027.1_125998_144236_plasmid	GCF_001420955.1_ASM142095v1	18237	aph(3')-Ia	plasmid	Aminoglycoside
Cluster707	GCF_001420955.1_ASM142095v1_NZ_CP013027.1_125998_144236_plasmid	GCF_001420955.1_ASM142095v1	18237	aph(3'')-Ib	plasmid	Aminoglycoside
Cluster707	GCF_001420955.1_ASM142095v1_NZ_CP013027.1_125998_144236_plasmid	GCF_001420955.1_ASM142095v1	18237	aph(3'')-Ib	plasmid	Aminoglycoside
Cluster707	GCF_001420955.1_ASM142095v1_NZ_CP013027.1_125998_144236_plasmid	GCF_001420955.1_ASM142095v1	18237	tet(B)	plasmid	Tetracycline
Cluster988	GCF_001456055.3_ASM145605v3_NZ_CP012988.3_78142_91623_plasmid	GCF_001456055.3_ASM145605v3	13480	qnrB1	plasmid	Fluoroquinolone
Cluster988	GCF_001456055.3_ASM145605v3_NZ_CP012988.3_78142_91623_plasmid	GCF_001456055.3_ASM145605v3	13480	tet(A)	plasmid	Tetracycline
Cluster1587	GCF_001456055.3_ASM145605v3_NZ_CP012988.3_92442_99170_plasmid	GCF_001456055.3_ASM145605v3	6727	dfrA14	plasmid	Folate pathway antagonist
Cluster932	GCF_001456055.3_ASM145605v3_NZ_CP012988.3_99962_114216_plasmid	GCF_001456055.3_ASM145605v3	14253	aph(6)-Id	plasmid	Aminoglycoside
Cluster932	GCF_001456055.3_ASM145605v3_NZ_CP012988.3_99962_114216_plasmid	GCF_001456055.3_ASM145605v3	14253	aph(3'')-Ib	plasmid	Aminoglycoside
Cluster932	GCF_001456055.3_ASM145605v3_NZ_CP012988.3_99962_114216_plasmid	GCF_001456055.3_ASM145605v3	14253	blaCTX-M-15	plasmid	Beta-lactam
Cluster932	GCF_001456055.3_ASM145605v3_NZ_CP012988.3_99962_114216_plasmid	GCF_001456055.3_ASM145605v3	14253	blaTEM-1B	plasmid	Beta-lactam
Cluster932	GCF_001456055.3_ASM145605v3_NZ_CP012988.3_99962_114216_plasmid	GCF_001456055.3_ASM145605v3	14253	sul2	plasmid	Folate pathway antagonist
Cluster988	GCF_001456095.3_ASM145609v3_NZ_CP012993.2_78142_91623_plasmid	GCF_001456095.3_ASM145609v3	13480	qnrB1	plasmid	Fluoroquinolone
Cluster988	GCF_001456095.3_ASM145609v3_NZ_CP012993.2_78142_91623_plasmid	GCF_001456095.3_ASM145609v3	13480	tet(A)	plasmid	Tetracycline
Cluster1587	GCF_001456095.3_ASM145609v3_NZ_CP012993.2_92442_99170_plasmid	GCF_001456095.3_ASM145609v3	6727	dfrA14	plasmid	Folate pathway antagonist
Cluster932	GCF_001456095.3_ASM145609v3_NZ_CP012993.2_99962_114216_plasmid	GCF_001456095.3_ASM145609v3	14253	aph(6)-Id	plasmid	Aminoglycoside
Cluster932	GCF_001456095.3_ASM145609v3_NZ_CP012993.2_99962_114216_plasmid	GCF_001456095.3_ASM145609v3	14253	aph(3'')-Ib	plasmid	Aminoglycoside
Cluster932	GCF_001456095.3_ASM145609v3_NZ_CP012993.2_99962_114216_plasmid	GCF_001456095.3_ASM145609v3	14253	blaCTX-M-15	plasmid	Beta-lactam
Cluster932	GCF_001456095.3_ASM145609v3_NZ_CP012993.2_99962_114216_plasmid	GCF_001456095.3_ASM145609v3	14253	blaTEM-1B	plasmid	Beta-lactam
Cluster932	GCF_001456095.3_ASM145609v3_NZ_CP012993.2_99962_114216_plasmid	GCF_001456095.3_ASM145609v3	14253	sul2	plasmid	Folate pathway antagonist
Cluster2400	GCF_001469815.1_ASM146981v1_NZ_CP013657.1_130706_132893_plasmid	GCF_001469815.1_ASM146981v1	2186	blaOXA-1	plasmid	Beta-lactam
Cluster2400	GCF_001469815.1_ASM146981v1_NZ_CP013657.1_130706_132893_plasmid	GCF_001469815.1_ASM146981v1	2186	catB3	plasmid	Phenicol
Cluster2400	GCF_001469815.1_ASM146981v1_NZ_CP013657.1_130706_132893_plasmid	GCF_001469815.1_ASM146981v1	2186	aac(6')-Ib-cr	plasmid	Aminoglycoside,Fluoroquinolone
Cluster1180	GCF_001469815.1_ASM146981v1_NZ_CP013657.1_138104_5438_plasmid	GCF_001469815.1_ASM146981v1	11081	aadA5	plasmid	Aminoglycoside
Cluster1180	GCF_001469815.1_ASM146981v1_NZ_CP013657.1_138104_5438_plasmid	GCF_001469815.1_ASM146981v1	11081	mph(A)	plasmid	Macrolide
Cluster1180	GCF_001469815.1_ASM146981v1_NZ_CP013657.1_138104_5438_plasmid	GCF_001469815.1_ASM146981v1	11081	sul1	plasmid	Folate pathway antagonist
Cluster1180	GCF_001469815.1_ASM146981v1_NZ_CP013657.1_138104_5438_plasmid	GCF_001469815.1_ASM146981v1	11081	dfrA17	plasmid	Folate pathway antagonist
Cluster2400	GCF_001513635.1_ASM151363v1_NZ_CP013833.1_68351_70538_plasmid	GCF_001513635.1_ASM151363v1	2186	blaOXA-1	plasmid	Beta-lactam
Cluster2400	GCF_001513635.1_ASM151363v1_NZ_CP013833.1_68351_70538_plasmid	GCF_001513635.1_ASM151363v1	2186	catB3	plasmid	Phenicol
Cluster2400	GCF_001513635.1_ASM151363v1_NZ_CP013833.1_68351_70538_plasmid	GCF_001513635.1_ASM151363v1	2186	aac(6')-Ib-cr	plasmid	Aminoglycoside,Fluoroquinolone
Cluster771	GCF_001514375.1_ASM151437v1_NZ_CP013924.1_1438353_1455353_chromosome	GCF_001514375.1_ASM151437v1	16999	aadA1	chromosome	Aminoglycoside
Cluster771	GCF_001514375.1_ASM151437v1_NZ_CP013924.1_1438353_1455353_chromosome	GCF_001514375.1_ASM151437v1	16999	armA	chromosome	Aminoglycoside
Cluster771	GCF_001514375.1_ASM151437v1_NZ_CP013924.1_1438353_1455353_chromosome	GCF_001514375.1_ASM151437v1	16999	aac(6')-Ib3	chromosome	Aminoglycoside
Cluster771	GCF_001514375.1_ASM151437v1_NZ_CP013924.1_1438353_1455353_chromosome	GCF_001514375.1_ASM151437v1	16999	mph(E)	chromosome	Macrolide
Cluster771	GCF_001514375.1_ASM151437v1_NZ_CP013924.1_1438353_1455353_chromosome	GCF_001514375.1_ASM151437v1	16999	catB8	chromosome	Phenicol
Cluster771	GCF_001514375.1_ASM151437v1_NZ_CP013924.1_1438353_1455353_chromosome	GCF_001514375.1_ASM151437v1	16999	sul1	chromosome	Folate pathway antagonist
Cluster771	GCF_001514375.1_ASM151437v1_NZ_CP013924.1_1438353_1455353_chromosome	GCF_001514375.1_ASM151437v1	16999	msr(E)	chromosome	Macrolide, Streptogramin B
Cluster771	GCF_001514375.1_ASM151437v1_NZ_CP013924.1_1438353_1455353_chromosome	GCF_001514375.1_ASM151437v1	16999	aac(6')-Ib-cr	chromosome	Aminoglycoside,Fluoroquinolone
Cluster2521	GCF_001514375.1_ASM151437v1_NZ_CP013924.1_2768309_2769888_chromosome	GCF_001514375.1_ASM151437v1	1578	blaTEM-1D	chromosome	Beta-lactam
Cluster2521	GCF_001543995.1_ASM154399v1_NZ_CP014215.1_998363_999942_chromosome	GCF_001543995.1_ASM154399v1	1578	blaTEM-1D	chromosome	Beta-lactam
Cluster1996	GCF_001558935.2_ASM155893v2_NZ_CP014069.2_47141_51269_plasmid	GCF_001558935.2_ASM155893v2	4127	mph(A)	plasmid	Macrolide
Cluster2444	GCF_001566635.1_ASM156663v1_NZ_CP014489.1_132737_134654_plasmid	GCF_001566635.1_ASM156663v1	1916	blaTEM-1B	plasmid	Beta-lactam
Cluster1942	GCF_001566635.1_ASM156663v1_NZ_CP014489.1_135473_139862_plasmid	GCF_001566635.1_ASM156663v1	4388	aph(6)-Id	plasmid	Aminoglycoside
Cluster1942	GCF_001566635.1_ASM156663v1_NZ_CP014489.1_135473_139862_plasmid	GCF_001566635.1_ASM156663v1	4388	aph(3'')-Ib	plasmid	Aminoglycoside
Cluster1942	GCF_001566635.1_ASM156663v1_NZ_CP014489.1_135473_139862_plasmid	GCF_001566635.1_ASM156663v1	4388	sul2	plasmid	Folate pathway antagonist
Cluster2630	GCF_001566635.1_ASM156663v1_NZ_CP014489.1_140681_141722_plasmid	GCF_001566635.1_ASM156663v1	1040	aph(3')-Ia	plasmid	Aminoglycoside
Cluster1261	GCF_001566675.1_ASM156667v1_NZ_CP014498.1_124547_134514_plasmid	GCF_001566675.1_ASM156667v1	9966	aadA5	plasmid	Aminoglycoside
Cluster1261	GCF_001566675.1_ASM156667v1_NZ_CP014498.1_124547_134514_plasmid	GCF_001566675.1_ASM156667v1	9966	mph(A)	plasmid	Macrolide
Cluster1261	GCF_001566675.1_ASM156667v1_NZ_CP014498.1_124547_134514_plasmid	GCF_001566675.1_ASM156667v1	9966	sul1	plasmid	Folate pathway antagonist
Cluster1261	GCF_001566675.1_ASM156667v1_NZ_CP014498.1_124547_134514_plasmid	GCF_001566675.1_ASM156667v1	9966	dfrA17	plasmid	Folate pathway antagonist
Cluster1688	GCF_001566675.1_ASM156667v1_NZ_CP014498.1_135333_141418_plasmid	GCF_001566675.1_ASM156667v1	6084	aph(6)-Id	plasmid	Aminoglycoside
Cluster1688	GCF_001566675.1_ASM156667v1_NZ_CP014498.1_135333_141418_plasmid	GCF_001566675.1_ASM156667v1	6084	aph(3'')-Ib	plasmid	Aminoglycoside
Cluster1688	GCF_001566675.1_ASM156667v1_NZ_CP014498.1_135333_141418_plasmid	GCF_001566675.1_ASM156667v1	6084	sul2	plasmid	Folate pathway antagonist
Cluster1688	GCF_001566675.1_ASM156667v1_NZ_CP014498.1_135333_141418_plasmid	GCF_001566675.1_ASM156667v1	6084	tet(A)	plasmid	Tetracycline
Cluster1261	GCF_001566675.1_ASM156667v1_NZ_CP014498.1_142237_152203_plasmid	GCF_001566675.1_ASM156667v1	9965	aadA5	plasmid	Aminoglycoside
Cluster1261	GCF_001566675.1_ASM156667v1_NZ_CP014498.1_142237_152203_plasmid	GCF_001566675.1_ASM156667v1	9965	mph(A)	plasmid	Macrolide
Cluster1261	GCF_001566675.1_ASM156667v1_NZ_CP014498.1_142237_152203_plasmid	GCF_001566675.1_ASM156667v1	9965	sul1	plasmid	Folate pathway antagonist
Cluster1261	GCF_001566675.1_ASM156667v1_NZ_CP014498.1_142237_152203_plasmid	GCF_001566675.1_ASM156667v1	9965	dfrA17	plasmid	Folate pathway antagonist
Cluster1688	GCF_001566675.1_ASM156667v1_NZ_CP014498.1_153022_159106_plasmid	GCF_001566675.1_ASM156667v1	6083	aph(6)-Id	plasmid	Aminoglycoside
Cluster1688	GCF_001566675.1_ASM156667v1_NZ_CP014498.1_153022_159106_plasmid	GCF_001566675.1_ASM156667v1	6083	aph(3'')-Ib	plasmid	Aminoglycoside
Cluster1688	GCF_001566675.1_ASM156667v1_NZ_CP014498.1_153022_159106_plasmid	GCF_001566675.1_ASM156667v1	6083	sul2	plasmid	Folate pathway antagonist
Cluster1688	GCF_001566675.1_ASM156667v1_NZ_CP014498.1_153022_159106_plasmid	GCF_001566675.1_ASM156667v1	6083	tet(A)	plasmid	Tetracycline
Cluster1261	GCF_001566675.1_ASM156667v1_NZ_CP014498.1_177458_187424_plasmid	GCF_001566675.1_ASM156667v1	9965	aadA5	plasmid	Aminoglycoside
Cluster1261	GCF_001566675.1_ASM156667v1_NZ_CP014498.1_177458_187424_plasmid	GCF_001566675.1_ASM156667v1	9965	mph(A)	plasmid	Macrolide
Cluster1261	GCF_001566675.1_ASM156667v1_NZ_CP014498.1_177458_187424_plasmid	GCF_001566675.1_ASM156667v1	9965	sul1	plasmid	Folate pathway antagonist
Cluster1261	GCF_001566675.1_ASM156667v1_NZ_CP014498.1_177458_187424_plasmid	GCF_001566675.1_ASM156667v1	9965	dfrA17	plasmid	Folate pathway antagonist
Cluster1688	GCF_001566675.1_ASM156667v1_NZ_CP014498.1_188243_194329_plasmid	GCF_001566675.1_ASM156667v1	6085	aph(6)-Id	plasmid	Aminoglycoside
Cluster1688	GCF_001566675.1_ASM156667v1_NZ_CP014498.1_188243_194329_plasmid	GCF_001566675.1_ASM156667v1	6085	aph(3'')-Ib	plasmid	Aminoglycoside
Cluster1688	GCF_001566675.1_ASM156667v1_NZ_CP014498.1_188243_194329_plasmid	GCF_001566675.1_ASM156667v1	6085	sul2	plasmid	Folate pathway antagonist
Cluster1688	GCF_001566675.1_ASM156667v1_NZ_CP014498.1_188243_194329_plasmid	GCF_001566675.1_ASM156667v1	6085	tet(A)	plasmid	Tetracycline
Cluster2589	GCF_001573065.1_ASM157306v1_NZ_CP014538.1_2643385_2644640_chromosome	GCF_001573065.1_ASM157306v1	1254	aph(3')-Ia	chromosome	Aminoglycoside
Cluster2521	GCF_001573065.1_ASM157306v1_NZ_CP014538.1_2649847_2651426_chromosome	GCF_001573065.1_ASM157306v1	1578	blaTEM-1D	chromosome	Beta-lactam
Cluster2521	GCF_001573085.1_ASM157308v1_NZ_CP014539.1_1177445_1179024_chromosome	GCF_001573085.1_ASM157308v1	1578	blaTEM-1D	chromosome	Beta-lactam
Cluster525	GCF_001573085.1_ASM157308v1_NZ_CP014539.1_1531840_1555137_chromosome	GCF_001573085.1_ASM157308v1	23296	armA	chromosome	Aminoglycoside
Cluster525	GCF_001573085.1_ASM157308v1_NZ_CP014539.1_1531840_1555137_chromosome	GCF_001573085.1_ASM157308v1	23296	blaPER-1	chromosome	Beta-lactam
Cluster525	GCF_001573085.1_ASM157308v1_NZ_CP014539.1_1531840_1555137_chromosome	GCF_001573085.1_ASM157308v1	23296	mph(E)	chromosome	Macrolide
Cluster525	GCF_001573085.1_ASM157308v1_NZ_CP014539.1_1531840_1555137_chromosome	GCF_001573085.1_ASM157308v1	23296	sul1	chromosome	Folate pathway antagonist
Cluster525	GCF_001573085.1_ASM157308v1_NZ_CP014539.1_1531840_1555137_chromosome	GCF_001573085.1_ASM157308v1	23296	sul1	chromosome	Folate pathway antagonist
Cluster525	GCF_001573085.1_ASM157308v1_NZ_CP014539.1_1531840_1555137_chromosome	GCF_001573085.1_ASM157308v1	23296	msr(E)	chromosome	Macrolide, Streptogramin B
Cluster2521	GCF_001573105.1_ASM157310v1_NZ_CP014540.1_1294597_1296176_chromosome	GCF_001573105.1_ASM157310v1	1578	blaTEM-1D	chromosome	Beta-lactam
Cluster2553	GCF_001573105.1_ASM157310v1_NZ_CP014540.1_1301383_1302813_chromosome	GCF_001573105.1_ASM157310v1	1429	aph(3')-Ia	chromosome	Aminoglycoside
Cluster2627	GCF_001573105.1_ASM157310v1_NZ_CP014540.1_1330355_1331422_chromosome	GCF_001573105.1_ASM157310v1	1066	aph(3')-Ia	chromosome	Aminoglycoside
Cluster749	GCF_001573105.1_ASM157310v1_NZ_CP014540.1_1332241_1349511_chromosome	GCF_001573105.1_ASM157310v1	17269	aadA1	chromosome	Aminoglycoside
Cluster749	GCF_001573105.1_ASM157310v1_NZ_CP014540.1_1332241_1349511_chromosome	GCF_001573105.1_ASM157310v1	17269	armA	chromosome	Aminoglycoside
Cluster749	GCF_001573105.1_ASM157310v1_NZ_CP014540.1_1332241_1349511_chromosome	GCF_001573105.1_ASM157310v1	17269	aac(6')-Ib3	chromosome	Aminoglycoside
Cluster749	GCF_001573105.1_ASM157310v1_NZ_CP014540.1_1332241_1349511_chromosome	GCF_001573105.1_ASM157310v1	17269	mph(E)	chromosome	Macrolide
Cluster749	GCF_001573105.1_ASM157310v1_NZ_CP014540.1_1332241_1349511_chromosome	GCF_001573105.1_ASM157310v1	17269	catB8	chromosome	Phenicol
Cluster749	GCF_001573105.1_ASM157310v1_NZ_CP014540.1_1332241_1349511_chromosome	GCF_001573105.1_ASM157310v1	17269	sul1	chromosome	Folate pathway antagonist
Cluster749	GCF_001573105.1_ASM157310v1_NZ_CP014540.1_1332241_1349511_chromosome	GCF_001573105.1_ASM157310v1	17269	msr(E)	chromosome	Macrolide, Streptogramin B
Cluster749	GCF_001573105.1_ASM157310v1_NZ_CP014540.1_1332241_1349511_chromosome	GCF_001573105.1_ASM157310v1	17269	aac(6')-Ib-cr	chromosome	Aminoglycoside,Fluoroquinolone
Cluster2627	GCF_001573125.1_ASM157312v1_NZ_CP014541.1_1329561_1330628_chromosome	GCF_001573125.1_ASM157312v1	1066	aph(3')-Ia	chromosome	Aminoglycoside
Cluster749	GCF_001573125.1_ASM157312v1_NZ_CP014541.1_1331447_1348881_chromosome	GCF_001573125.1_ASM157312v1	17433	aadA1	chromosome	Aminoglycoside
Cluster749	GCF_001573125.1_ASM157312v1_NZ_CP014541.1_1331447_1348881_chromosome	GCF_001573125.1_ASM157312v1	17433	armA	chromosome	Aminoglycoside
Cluster749	GCF_001573125.1_ASM157312v1_NZ_CP014541.1_1331447_1348881_chromosome	GCF_001573125.1_ASM157312v1	17433	aac(6')-Ib3	chromosome	Aminoglycoside
Cluster749	GCF_001573125.1_ASM157312v1_NZ_CP014541.1_1331447_1348881_chromosome	GCF_001573125.1_ASM157312v1	17433	mph(E)	chromosome	Macrolide
Cluster749	GCF_001573125.1_ASM157312v1_NZ_CP014541.1_1331447_1348881_chromosome	GCF_001573125.1_ASM157312v1	17433	catB8	chromosome	Phenicol
Cluster749	GCF_001573125.1_ASM157312v1_NZ_CP014541.1_1331447_1348881_chromosome	GCF_001573125.1_ASM157312v1	17433	sul1	chromosome	Folate pathway antagonist
Cluster749	GCF_001573125.1_ASM157312v1_NZ_CP014541.1_1331447_1348881_chromosome	GCF_001573125.1_ASM157312v1	17433	msr(E)	chromosome	Macrolide, Streptogramin B
Cluster749	GCF_001573125.1_ASM157312v1_NZ_CP014541.1_1331447_1348881_chromosome	GCF_001573125.1_ASM157312v1	17433	aac(6')-Ib-cr	chromosome	Aminoglycoside,Fluoroquinolone
Cluster1367	GCF_001573125.1_ASM157312v1_NZ_CP014541.1_2605447_2614249_chromosome	GCF_001573125.1_ASM157312v1	8801	aadA1	chromosome	Aminoglycoside
Cluster1367	GCF_001573125.1_ASM157312v1_NZ_CP014541.1_2605447_2614249_chromosome	GCF_001573125.1_ASM157312v1	8801	aac(3)-Ia	chromosome	Aminoglycoside
Cluster1367	GCF_001573125.1_ASM157312v1_NZ_CP014541.1_2605447_2614249_chromosome	GCF_001573125.1_ASM157312v1	8801	sul1	chromosome	Folate pathway antagonist
Cluster2553	GCF_001573125.1_ASM157312v1_NZ_CP014541.1_2615068_2616498_chromosome	GCF_001573125.1_ASM157312v1	1429	aph(3')-Ia	chromosome	Aminoglycoside
Cluster2521	GCF_001573125.1_ASM157312v1_NZ_CP014541.1_2621705_2623284_chromosome	GCF_001573125.1_ASM157312v1	1578	blaTEM-1D	chromosome	Beta-lactam
Cluster2313	GCF_001593565.1_ASM159356v1_NZ_CP014320.1_108180_110781_plasmid	GCF_001593565.1_ASM159356v1	2600	aac(3)-IIa	plasmid	Aminoglycoside
Cluster2400	GCF_001593565.1_ASM159356v1_NZ_CP014321.1_100814_103001_plasmid	GCF_001593565.1_ASM159356v1	2186	blaOXA-1	plasmid	Beta-lactam
Cluster2400	GCF_001593565.1_ASM159356v1_NZ_CP014321.1_100814_103001_plasmid	GCF_001593565.1_ASM159356v1	2186	catB3	plasmid	Phenicol
Cluster2400	GCF_001593565.1_ASM159356v1_NZ_CP014321.1_100814_103001_plasmid	GCF_001593565.1_ASM159356v1	2186	aac(6')-Ib-cr	plasmid	Aminoglycoside,Fluoroquinolone
Cluster2250	GCF_001610755.1_ASM161075v1_NZ_CP011062.1_120785_123664_plasmid	GCF_001610755.1_ASM161075v1	2878	mph(A)	plasmid	Macrolide
Cluster398	GCF_001610755.1_ASM161075v1_NZ_CP011062.1_130849_159975_plasmid	GCF_001610755.1_ASM161075v1	29125	aph(4)-Ia	plasmid	Aminoglycoside
Cluster398	GCF_001610755.1_ASM161075v1_NZ_CP011062.1_130849_159975_plasmid	GCF_001610755.1_ASM161075v1	29125	aadA1	plasmid	Aminoglycoside
Cluster398	GCF_001610755.1_ASM161075v1_NZ_CP011062.1_130849_159975_plasmid	GCF_001610755.1_ASM161075v1	29125	aadA2b	plasmid	Aminoglycoside
Cluster398	GCF_001610755.1_ASM161075v1_NZ_CP011062.1_130849_159975_plasmid	GCF_001610755.1_ASM161075v1	29125	aac(3)-IV	plasmid	Aminoglycoside
Cluster398	GCF_001610755.1_ASM161075v1_NZ_CP011062.1_130849_159975_plasmid	GCF_001610755.1_ASM161075v1	29125	cmlA1	plasmid	Phenicol
Cluster398	GCF_001610755.1_ASM161075v1_NZ_CP011062.1_130849_159975_plasmid	GCF_001610755.1_ASM161075v1	29125	floR	plasmid	Phenicol
Cluster398	GCF_001610755.1_ASM161075v1_NZ_CP011062.1_130849_159975_plasmid	GCF_001610755.1_ASM161075v1	29125	sul2	plasmid	Folate pathway antagonist
Cluster398	GCF_001610755.1_ASM161075v1_NZ_CP011062.1_130849_159975_plasmid	GCF_001610755.1_ASM161075v1	29125	sul3	plasmid	Folate pathway antagonist
Cluster2630	GCF_001610755.1_ASM161075v1_NZ_CP011062.1_160794_161835_plasmid	GCF_001610755.1_ASM161075v1	1040	aph(3')-Ia	plasmid	Aminoglycoside
Cluster1802	GCF_001610755.1_ASM161075v1_NZ_CP011062.1_162654_167861_plasmid	GCF_001610755.1_ASM161075v1	5206	oqxB	plasmid	Fluoroquinolone
Cluster1802	GCF_001610755.1_ASM161075v1_NZ_CP011062.1_162654_167861_plasmid	GCF_001610755.1_ASM161075v1	5206	oqxA	plasmid	Fluoroquinolone
Cluster1869	GCF_001610755.1_ASM161075v1_NZ_CP011062.1_92713_97427_plasmid	GCF_001610755.1_ASM161075v1	4713	blaOXA-1	plasmid	Beta-lactam
Cluster1869	GCF_001610755.1_ASM161075v1_NZ_CP011062.1_92713_97427_plasmid	GCF_001610755.1_ASM161075v1	4713	catB3	plasmid	Phenicol
Cluster1869	GCF_001610755.1_ASM161075v1_NZ_CP011062.1_92713_97427_plasmid	GCF_001610755.1_ASM161075v1	4713	sul1	plasmid	Folate pathway antagonist
Cluster1869	GCF_001610755.1_ASM161075v1_NZ_CP011062.1_92713_97427_plasmid	GCF_001610755.1_ASM161075v1	4713	aac(6')-Ib-cr	plasmid	Aminoglycoside,Fluoroquinolone
Cluster1869	GCF_001610755.1_ASM161075v1_NZ_CP011062.1_92713_97427_plasmid	GCF_001610755.1_ASM161075v1	4713	ARR-3	plasmid	Rifamycin
Cluster2538	GCF_001617565.1_ASM161756v1_NZ_CP015140.1_124198_125718_plasmid	GCF_001617565.1_ASM161756v1	1519	blaCTX-M-27	plasmid	Beta-lactam
Cluster1754	GCF_001617565.1_ASM161756v1_NZ_CP015140.1_126537_2998_plasmid	GCF_001617565.1_ASM161756v1	5614	aph(6)-Id	plasmid	Aminoglycoside
Cluster1754	GCF_001617565.1_ASM161756v1_NZ_CP015140.1_126537_2998_plasmid	GCF_001617565.1_ASM161756v1	5614	aph(3'')-Ib	plasmid	Aminoglycoside
Cluster1754	GCF_001617565.1_ASM161756v1_NZ_CP015140.1_126537_2998_plasmid	GCF_001617565.1_ASM161756v1	5614	sul2	plasmid	Folate pathway antagonist
Cluster1754	GCF_001617565.1_ASM161756v1_NZ_CP015140.1_126537_2998_plasmid	GCF_001617565.1_ASM161756v1	5614	tet(A)	plasmid	Tetracycline
Cluster1261	GCF_001617565.1_ASM161756v1_NZ_CP015140.1_3817_13782_plasmid	GCF_001617565.1_ASM161756v1	9964	aadA5	plasmid	Aminoglycoside
Cluster1261	GCF_001617565.1_ASM161756v1_NZ_CP015140.1_3817_13782_plasmid	GCF_001617565.1_ASM161756v1	9964	mph(A)	plasmid	Macrolide
Cluster1261	GCF_001617565.1_ASM161756v1_NZ_CP015140.1_3817_13782_plasmid	GCF_001617565.1_ASM161756v1	9964	sul1	plasmid	Folate pathway antagonist
Cluster1261	GCF_001617565.1_ASM161756v1_NZ_CP015140.1_3817_13782_plasmid	GCF_001617565.1_ASM161756v1	9964	dfrA17	plasmid	Folate pathway antagonist
Cluster2444	GCF_001618365.1_ASM161836v1_NZ_CP015077.1_78034_79951_plasmid	GCF_001618365.1_ASM161836v1	1916	blaTEM-1B	plasmid	Beta-lactam
Cluster1942	GCF_001618365.1_ASM161836v1_NZ_CP015077.1_80770_85157_plasmid	GCF_001618365.1_ASM161836v1	4386	aph(6)-Id	plasmid	Aminoglycoside
Cluster1942	GCF_001618365.1_ASM161836v1_NZ_CP015077.1_80770_85157_plasmid	GCF_001618365.1_ASM161836v1	4386	aph(3'')-Ib	plasmid	Aminoglycoside
Cluster1942	GCF_001618365.1_ASM161836v1_NZ_CP015077.1_80770_85157_plasmid	GCF_001618365.1_ASM161836v1	4386	sul2	plasmid	Folate pathway antagonist
Cluster2630	GCF_001620115.1_ASM162011v1_NZ_CP014658.1_115715_116758_plasmid	GCF_001620115.1_ASM162011v1	1042	aph(3')-Ia	plasmid	Aminoglycoside
Cluster1924	GCF_001634325.1_ASM163432v1_NZ_CP014775.1_125036_129498_plasmid	GCF_001634325.1_ASM163432v1	4461	blaSHV-12	plasmid	Beta-lactam
Cluster1948	GCF_001634325.1_ASM163432v1_NZ_CP014775.1_132574_136935_plasmid	GCF_001634325.1_ASM163432v1	4360	aac(6')-Ib3	plasmid	Aminoglycoside
Cluster1948	GCF_001634325.1_ASM163432v1_NZ_CP014775.1_132574_136935_plasmid	GCF_001634325.1_ASM163432v1	4360	aac(6')-Ib-cr	plasmid	Aminoglycoside,Fluoroquinolone
Cluster2122	GCF_001634325.1_ASM163432v1_NZ_CP014775.1_137754_141281_plasmid	GCF_001634325.1_ASM163432v1	3526	tet(D)	plasmid	Tetracycline
Cluster1293	GCF_001640985.1_ASM164098v1_NZ_CP015347.1_27772_37479_chromosome	GCF_001640985.1_ASM164098v1	9706	armA	chromosome	Aminoglycoside
Cluster1293	GCF_001640985.1_ASM164098v1_NZ_CP015347.1_27772_37479_chromosome	GCF_001640985.1_ASM164098v1	9706	mph(E)	chromosome	Macrolide
Cluster1293	GCF_001640985.1_ASM164098v1_NZ_CP015347.1_27772_37479_chromosome	GCF_001640985.1_ASM164098v1	9706	msr(E)	chromosome	Macrolide, Streptogramin B
Cluster2653	GCF_001640985.1_ASM164098v1_NZ_CP015347.1_4220135_4221111_chromosome	GCF_001640985.1_ASM164098v1	975	aph(3')-Ia	chromosome	Aminoglycoside
Cluster2557	GCF_001643015.1_ASM164301v1_NZ_CP015623.1_123502_124910_plasmid	GCF_001643015.1_ASM164301v1	1407	aph(3')-Ia	plasmid	Aminoglycoside
Cluster1807	GCF_001647755.1_ASM164775v1_NZ_CP015725.1_168930_174128_plasmid	GCF_001647755.1_ASM164775v1	5197	oqxB	plasmid	Fluoroquinolone
Cluster1807	GCF_001647755.1_ASM164775v1_NZ_CP015725.1_168930_174128_plasmid	GCF_001647755.1_ASM164775v1	5197	oqxA	plasmid	Fluoroquinolone
Cluster1871	GCF_001647755.1_ASM164775v1_NZ_CP015725.1_174947_179658_plasmid	GCF_001647755.1_ASM164775v1	4710	aadA5	plasmid	Aminoglycoside
Cluster1871	GCF_001647755.1_ASM164775v1_NZ_CP015725.1_174947_179658_plasmid	GCF_001647755.1_ASM164775v1	4710	dfrA17	plasmid	Folate pathway antagonist
Cluster2025	GCF_001647755.1_ASM164775v1_NZ_CP015725.1_187896_191923_plasmid	GCF_001647755.1_ASM164775v1	4026	blaCTX-M-65	plasmid	Beta-lactam
Cluster1246	GCF_001647755.1_ASM164775v1_NZ_CP015725.1_19234_29474_plasmid	GCF_001647755.1_ASM164775v1	10239	aadA2	plasmid	Aminoglycoside
Cluster1246	GCF_001647755.1_ASM164775v1_NZ_CP015725.1_19234_29474_plasmid	GCF_001647755.1_ASM164775v1	10239	blaNDM-9	plasmid	Beta-lactam
Cluster1246	GCF_001647755.1_ASM164775v1_NZ_CP015725.1_19234_29474_plasmid	GCF_001647755.1_ASM164775v1	10239	sul1	plasmid	Folate pathway antagonist
Cluster1246	GCF_001647755.1_ASM164775v1_NZ_CP015725.1_19234_29474_plasmid	GCF_001647755.1_ASM164775v1	10239	dfrA12	plasmid	Folate pathway antagonist
Cluster756	GCF_001647755.1_ASM164775v1_NZ_CP015725.1_192742_1_plasmid	GCF_001647755.1_ASM164775v1	17364	aph(4)-Ia	plasmid	Aminoglycoside
Cluster756	GCF_001647755.1_ASM164775v1_NZ_CP015725.1_192742_1_plasmid	GCF_001647755.1_ASM164775v1	17364	aac(3)-IV	plasmid	Aminoglycoside
Cluster756	GCF_001647755.1_ASM164775v1_NZ_CP015725.1_192742_1_plasmid	GCF_001647755.1_ASM164775v1	17364	floR	plasmid	Phenicol
Cluster756	GCF_001647755.1_ASM164775v1_NZ_CP015725.1_192742_1_plasmid	GCF_001647755.1_ASM164775v1	17364	sul2	plasmid	Folate pathway antagonist
Cluster2608	GCF_001650275.1_ASM165027v1_NZ_CP015832.1_151704_152884_chromosome	GCF_001650275.1_ASM165027v1	1179	dfrA8	chromosome	Folate pathway antagonist
Cluster1942	GCF_001650275.1_ASM165027v1_NZ_CP015832.1_166239_170626_chromosome	GCF_001650275.1_ASM165027v1	4386	aph(6)-Id	chromosome	Aminoglycoside
Cluster1942	GCF_001650275.1_ASM165027v1_NZ_CP015832.1_166239_170626_chromosome	GCF_001650275.1_ASM165027v1	4386	aph(3'')-Ib	chromosome	Aminoglycoside
Cluster1942	GCF_001650275.1_ASM165027v1_NZ_CP015832.1_166239_170626_chromosome	GCF_001650275.1_ASM165027v1	4386	sul2	chromosome	Folate pathway antagonist
Cluster2444	GCF_001650275.1_ASM165027v1_NZ_CP015832.1_171445_173362_chromosome	GCF_001650275.1_ASM165027v1	1916	blaTEM-1B	chromosome	Beta-lactam
Cluster2608	GCF_001650295.1_ASM165029v1_NZ_CP015831.1_151704_152884_chromosome	GCF_001650295.1_ASM165029v1	1179	dfrA8	chromosome	Folate pathway antagonist
Cluster1942	GCF_001650295.1_ASM165029v1_NZ_CP015831.1_166239_170626_chromosome	GCF_001650295.1_ASM165029v1	4386	aph(6)-Id	chromosome	Aminoglycoside
Cluster1942	GCF_001650295.1_ASM165029v1_NZ_CP015831.1_166239_170626_chromosome	GCF_001650295.1_ASM165029v1	4386	aph(3'')-Ib	chromosome	Aminoglycoside
Cluster1942	GCF_001650295.1_ASM165029v1_NZ_CP015831.1_166239_170626_chromosome	GCF_001650295.1_ASM165029v1	4386	sul2	chromosome	Folate pathway antagonist
Cluster2444	GCF_001650295.1_ASM165029v1_NZ_CP015831.1_171445_173362_chromosome	GCF_001650295.1_ASM165029v1	1916	blaTEM-1B	chromosome	Beta-lactam
Cluster1680	GCF_001663195.1_ASM166319v1_NZ_CP015990.1_1774855_1780980_chromosome	GCF_001663195.1_ASM166319v1	6124	blaKPC-2	chromosome	Beta-lactam
Cluster2195	GCF_001663195.1_ASM166319v1_NZ_CP015990.1_2121604_2124753_chromosome	GCF_001663195.1_ASM166319v1	3148	mph(A)	chromosome	Macrolide
Cluster1755	GCF_001663195.1_ASM166319v1_NZ_CP015990.1_2125572_2131126_chromosome	GCF_001663195.1_ASM166319v1	5553	aac(3)-IId	chromosome	Aminoglycoside
Cluster1680	GCF_001663195.1_ASM166319v1_NZ_CP015991.1_38256_44381_plasmid	GCF_001663195.1_ASM166319v1	6124	blaKPC-2	plasmid	Beta-lactam
Cluster1131	GCF_001663435.1_ASM166343v1_NZ_CP015026.1_121738_133455_plasmid	GCF_001663435.1_ASM166343v1	11716	aph(6)-Id	plasmid	Aminoglycoside
Cluster1131	GCF_001663435.1_ASM166343v1_NZ_CP015026.1_121738_133455_plasmid	GCF_001663435.1_ASM166343v1	11716	aph(3'')-Ib	plasmid	Aminoglycoside
Cluster1131	GCF_001663435.1_ASM166343v1_NZ_CP015026.1_121738_133455_plasmid	GCF_001663435.1_ASM166343v1	11716	aph(3'')-Ib	plasmid	Aminoglycoside
Cluster1131	GCF_001663435.1_ASM166343v1_NZ_CP015026.1_121738_133455_plasmid	GCF_001663435.1_ASM166343v1	11716	sul2	plasmid	Folate pathway antagonist
Cluster2118	GCF_001663455.1_ASM166345v1_NZ_CP015131.1_103895_107447_plasmid	GCF_001663455.1_ASM166345v1	3551	mph(A)	plasmid	Macrolide
Cluster2118	GCF_001663455.1_ASM166345v1_NZ_CP015131.1_108266_111818_plasmid	GCF_001663455.1_ASM166345v1	3551	mph(A)	plasmid	Macrolide
Cluster2118	GCF_001663455.1_ASM166345v1_NZ_CP015131.1_112637_116189_plasmid	GCF_001663455.1_ASM166345v1	3551	mph(A)	plasmid	Macrolide
Cluster1450	GCF_001663455.1_ASM166345v1_NZ_CP015132.1_188048_196046_plasmid	GCF_001663455.1_ASM166345v1	7997	blaSHV-1	plasmid	Beta-lactam
Cluster1450	GCF_001663455.1_ASM166345v1_NZ_CP015133.1_20328_1875_plasmid	GCF_001663455.1_ASM166345v1	7996	blaSHV-1	plasmid	Beta-lactam
Cluster1261	GCF_001663475.1_ASM166347v1_NZ_CP015160.1_42457_52424_plasmid	GCF_001663475.1_ASM166347v1	9966	aadA5	plasmid	Aminoglycoside
Cluster1261	GCF_001663475.1_ASM166347v1_NZ_CP015160.1_42457_52424_plasmid	GCF_001663475.1_ASM166347v1	9966	mph(A)	plasmid	Macrolide
Cluster1261	GCF_001663475.1_ASM166347v1_NZ_CP015160.1_42457_52424_plasmid	GCF_001663475.1_ASM166347v1	9966	sul1	plasmid	Folate pathway antagonist
Cluster1261	GCF_001663475.1_ASM166347v1_NZ_CP015160.1_42457_52424_plasmid	GCF_001663475.1_ASM166347v1	9966	dfrA17	plasmid	Folate pathway antagonist
Cluster1830	GCF_001675125.1_ASM167512v1_NZ_CP014647.1_2267083_2272175_chromosome	GCF_001675125.1_ASM167512v1	5091	aadA2b	chromosome	Aminoglycoside
Cluster1830	GCF_001675125.1_ASM167512v1_NZ_CP014647.1_2267083_2272175_chromosome	GCF_001675125.1_ASM167512v1	5091	sul1	chromosome	Folate pathway antagonist
Cluster2231	GCF_001675125.1_ASM167512v1_NZ_CP014648.1_13576_16578_plasmid	GCF_001675125.1_ASM167512v1	3001	aph(3')-Ia	plasmid	Aminoglycoside
Cluster2627	GCF_001679685.1_ASM167968v1_NZ_CP016215.1_77854_78921_plasmid	GCF_001679685.1_ASM167968v1	1066	aph(3')-Ia	plasmid	Aminoglycoside
Cluster1983	GCF_001682305.2_ASM168230v2_NZ_CP016182.2_3012668_3016874_chromosome	GCF_001682305.2_ASM168230v2	4205	aph(6)-Id	chromosome	Aminoglycoside
Cluster1983	GCF_001682305.2_ASM168230v2_NZ_CP016182.2_3012668_3016874_chromosome	GCF_001682305.2_ASM168230v2	4205	aph(3'')-Ib	chromosome	Aminoglycoside
Cluster1983	GCF_001682305.2_ASM168230v2_NZ_CP016182.2_3012668_3016874_chromosome	GCF_001682305.2_ASM168230v2	4205	sul2	chromosome	Folate pathway antagonist
Cluster2630	GCF_001682305.2_ASM168230v2_NZ_CP016182.2_3017693_3018734_chromosome	GCF_001682305.2_ASM168230v2	1040	aph(3')-Ia	chromosome	Aminoglycoside
Cluster2444	GCF_001682305.2_ASM168230v2_NZ_CP016182.2_3019553_3021460_chromosome	GCF_001682305.2_ASM168230v2	1906	blaTEM-1B	chromosome	Beta-lactam
Cluster2313	GCF_001683435.1_ASM168343v1_NZ_CP016358.1_984784_987385_chromosome	GCF_001683435.1_ASM168343v1	2600	aac(3)-IIa	chromosome	Aminoglycoside
Cluster2400	GCF_001683435.1_ASM168343v1_NZ_CP016358.1_988204_990391_chromosome	GCF_001683435.1_ASM168343v1	2186	blaOXA-1	chromosome	Beta-lactam
Cluster2400	GCF_001683435.1_ASM168343v1_NZ_CP016358.1_988204_990391_chromosome	GCF_001683435.1_ASM168343v1	2186	catB3	chromosome	Phenicol
Cluster2400	GCF_001683435.1_ASM168343v1_NZ_CP016358.1_988204_990391_chromosome	GCF_001683435.1_ASM168343v1	2186	aac(6')-Ib-cr	chromosome	Aminoglycoside,Fluoroquinolone
Cluster2258	GCF_001687125.1_ASM168712v1_NZ_CP016381.1_110144_112978_plasmid	GCF_001687125.1_ASM168712v1	2833	mph(E)	plasmid	Macrolide
Cluster2258	GCF_001687125.1_ASM168712v1_NZ_CP016381.1_110144_112978_plasmid	GCF_001687125.1_ASM168712v1	2833	msr(E)	plasmid	Macrolide, Streptogramin B
Cluster1622	GCF_001687125.1_ASM168712v1_NZ_CP016381.1_3113_9626_plasmid	GCF_001687125.1_ASM168712v1	6512	blaSHV-12	plasmid	Beta-lactam
Cluster1622	GCF_001687125.1_ASM168712v1_NZ_CP016381.1_3113_9626_plasmid	GCF_001687125.1_ASM168712v1	6512	qnrB19	plasmid	Fluoroquinolone
Cluster2558	GCF_001690135.1_ASM169013v1_NZ_CP016526.1_52681_54081_plasmid	GCF_001690135.1_ASM169013v1	1399	catA2	plasmid	Phenicol
Cluster858	GCF_001701425.2_ASM170142v2_NZ_CP027043.1_139650_154928_plasmid	GCF_001701425.2_ASM170142v2	15277	dfrA14	plasmid	Folate pathway antagonist
Cluster2600	GCF_001701425.2_ASM170142v2_NZ_CP027044.1_106442_107644_plasmid	GCF_001701425.2_ASM170142v2	1201	aph(3')-Ia	plasmid	Aminoglycoside
Cluster1750	GCF_001701425.2_ASM170142v2_NZ_CP027047.1_20477_26108_plasmid	GCF_001701425.2_ASM170142v2	5630	aadA23	plasmid	Aminoglycoside
Cluster1750	GCF_001701425.2_ASM170142v2_NZ_CP027047.1_20477_26108_plasmid	GCF_001701425.2_ASM170142v2	5630	aac(6')-Il	plasmid	Aminoglycoside
Cluster1750	GCF_001701425.2_ASM170142v2_NZ_CP027047.1_20477_26108_plasmid	GCF_001701425.2_ASM170142v2	5630	blaVIM-27	plasmid	Beta-lactam
Cluster1750	GCF_001701425.2_ASM170142v2_NZ_CP027047.1_20477_26108_plasmid	GCF_001701425.2_ASM170142v2	5630	sul1	plasmid	Folate pathway antagonist
Cluster1750	GCF_001701425.2_ASM170142v2_NZ_CP027047.1_20477_26108_plasmid	GCF_001701425.2_ASM170142v2	5630	dfrA1	plasmid	Folate pathway antagonist
Cluster2600	GCF_001701425.2_ASM170142v2_NZ_CP027047.1_26891_28093_plasmid	GCF_001701425.2_ASM170142v2	1201	aph(3')-Ia	plasmid	Aminoglycoside
Cluster2400	GCF_001701835.2_ASM170183v2_NZ_CP027037.1_53198_55385_plasmid	GCF_001701835.2_ASM170183v2	2186	blaOXA-1	plasmid	Beta-lactam
Cluster2400	GCF_001701835.2_ASM170183v2_NZ_CP027037.1_53198_55385_plasmid	GCF_001701835.2_ASM170183v2	2186	catB3	plasmid	Phenicol
Cluster2400	GCF_001701835.2_ASM170183v2_NZ_CP027037.1_53198_55385_plasmid	GCF_001701835.2_ASM170183v2	2186	aac(6')-Ib-cr	plasmid	Aminoglycoside,Fluoroquinolone
Cluster2313	GCF_001701835.2_ASM170183v2_NZ_CP027037.1_56204_58805_plasmid	GCF_001701835.2_ASM170183v2	2600	aac(3)-IIa	plasmid	Aminoglycoside
Cluster2074	GCF_001701835.2_ASM170183v2_NZ_CP027037.1_59624_63395_plasmid	GCF_001701835.2_ASM170183v2	3770	blaCTX-M-15	plasmid	Beta-lactam
Cluster1205	GCF_001701835.2_ASM170183v2_NZ_CP027037.1_66872_77617_plasmid	GCF_001701835.2_ASM170183v2	10744	aadA2	plasmid	Aminoglycoside
Cluster1205	GCF_001701835.2_ASM170183v2_NZ_CP027037.1_66872_77617_plasmid	GCF_001701835.2_ASM170183v2	10744	mph(A)	plasmid	Macrolide
Cluster1205	GCF_001701835.2_ASM170183v2_NZ_CP027037.1_66872_77617_plasmid	GCF_001701835.2_ASM170183v2	10744	sul1	plasmid	Folate pathway antagonist
Cluster1205	GCF_001701835.2_ASM170183v2_NZ_CP027037.1_66872_77617_plasmid	GCF_001701835.2_ASM170183v2	10744	dfrA12	plasmid	Folate pathway antagonist
Cluster2231	GCF_001701835.2_ASM170183v2_NZ_CP027037.1_78436_81438_plasmid	GCF_001701835.2_ASM170183v2	3001	aph(3')-Ia	plasmid	Aminoglycoside
Cluster2630	GCF_001701845.2_ASM170184v2_NZ_CP027049.1_14579_15620_plasmid	GCF_001701845.2_ASM170184v2	1040	aph(3')-Ia	plasmid	Aminoglycoside
Cluster858	GCF_001702045.2_ASM170204v2_NZ_CP027055.1_156945_172223_plasmid	GCF_001702045.2_ASM170204v2	15277	dfrA14	plasmid	Folate pathway antagonist
Cluster2627	GCF_001702455.1_ASM170245v1_NZ_CP016764.1_210753_211820_plasmid	GCF_001702455.1_ASM170245v1	1066	aph(3')-Ia	plasmid	Aminoglycoside
Cluster2685	GCF_001704235.1_ASM170423v1_NZ_CP016810.1_83803_84589_plasmid	GCF_001704235.1_ASM170423v1	785	aac(6')-Ib-cr	plasmid	Aminoglycoside,Fluoroquinolone
Cluster2589	GCF_001704615.3_ASM170461v3_NZ_CP029397.2_1061309_1062564_chromosome	GCF_001704615.3_ASM170461v3	1254	aph(3')-Ia	chromosome	Aminoglycoside
Cluster1942	GCF_001705055.1_ASM170505v1_NZ_CP012397.1_115161_2608_plasmid	GCF_001705055.1_ASM170505v1	4385	aph(6)-Id	plasmid	Aminoglycoside
Cluster1942	GCF_001705055.1_ASM170505v1_NZ_CP012397.1_115161_2608_plasmid	GCF_001705055.1_ASM170505v1	4385	aph(3'')-Ib	plasmid	Aminoglycoside
Cluster1942	GCF_001705055.1_ASM170505v1_NZ_CP012397.1_115161_2608_plasmid	GCF_001705055.1_ASM170505v1	4385	sul2	plasmid	Folate pathway antagonist
Cluster2630	GCF_001705055.1_ASM170505v1_NZ_CP012397.1_3427_4468_plasmid	GCF_001705055.1_ASM170505v1	1040	aph(3')-Ia	plasmid	Aminoglycoside
Cluster2058	GCF_001705055.1_ASM170505v1_NZ_CP012397.1_5287_9150_plasmid	GCF_001705055.1_ASM170505v1	3862	aac(3)-IId	plasmid	Aminoglycoside
Cluster1830	GCF_001705385.1_ASM170538v1_NZ_CP015822.1_452613_457705_chromosome	GCF_001705385.1_ASM170538v1	5091	aadA2b	chromosome	Aminoglycoside
Cluster1830	GCF_001705385.1_ASM170538v1_NZ_CP015822.1_452613_457705_chromosome	GCF_001705385.1_ASM170538v1	5091	sul1	chromosome	Folate pathway antagonist
Cluster2231	GCF_001705385.1_ASM170538v1_NZ_CP015823.1_64607_67609_plasmid	GCF_001705385.1_ASM170538v1	3001	aph(3')-Ia	plasmid	Aminoglycoside
Cluster1496	GCF_001709275.1_ASM170927v1_NZ_CP016921.1_197839_205367_plasmid	GCF_001709275.1_ASM170927v1	7527	dfrA14	plasmid	Folate pathway antagonist
Cluster2400	GCF_001709275.1_ASM170927v1_NZ_CP016921.1_206186_208373_plasmid	GCF_001709275.1_ASM170927v1	2186	blaOXA-1	plasmid	Beta-lactam
Cluster2400	GCF_001709275.1_ASM170927v1_NZ_CP016921.1_206186_208373_plasmid	GCF_001709275.1_ASM170927v1	2186	catB3	plasmid	Phenicol
Cluster2400	GCF_001709275.1_ASM170927v1_NZ_CP016921.1_206186_208373_plasmid	GCF_001709275.1_ASM170927v1	2186	aac(6')-Ib-cr	plasmid	Aminoglycoside,Fluoroquinolone
Cluster1715	GCF_001709275.1_ASM170927v1_NZ_CP016921.1_209192_215063_plasmid	GCF_001709275.1_ASM170927v1	5870	qnrB1	plasmid	Fluoroquinolone
Cluster908	GCF_001709275.1_ASM170927v1_NZ_CP016921.1_42487_57045_plasmid	GCF_001709275.1_ASM170927v1	14557	aph(3')-VI	plasmid	Aminoglycoside
Cluster908	GCF_001709275.1_ASM170927v1_NZ_CP016921.1_42487_57045_plasmid	GCF_001709275.1_ASM170927v1	14557	blaNDM-1	plasmid	Beta-lactam
Cluster2400	GCF_001709275.1_ASM170927v1_NZ_CP016923.1_4381810_4383997_chromosome	GCF_001709275.1_ASM170927v1	2186	blaOXA-1	chromosome	Beta-lactam
Cluster2400	GCF_001709275.1_ASM170927v1_NZ_CP016923.1_4381810_4383997_chromosome	GCF_001709275.1_ASM170927v1	2186	catB3	chromosome	Phenicol
Cluster2400	GCF_001709275.1_ASM170927v1_NZ_CP016923.1_4381810_4383997_chromosome	GCF_001709275.1_ASM170927v1	2186	aac(6')-Ib-cr	chromosome	Aminoglycoside,Fluoroquinolone
Cluster932	GCF_001709295.1_ASM170929v1_NZ_CP016925.1_14739_28993_plasmid	GCF_001709295.1_ASM170929v1	14253	aph(6)-Id	plasmid	Aminoglycoside
Cluster932	GCF_001709295.1_ASM170929v1_NZ_CP016925.1_14739_28993_plasmid	GCF_001709295.1_ASM170929v1	14253	aph(3'')-Ib	plasmid	Aminoglycoside
Cluster932	GCF_001709295.1_ASM170929v1_NZ_CP016925.1_14739_28993_plasmid	GCF_001709295.1_ASM170929v1	14253	blaCTX-M-15	plasmid	Beta-lactam
Cluster932	GCF_001709295.1_ASM170929v1_NZ_CP016925.1_14739_28993_plasmid	GCF_001709295.1_ASM170929v1	14253	blaTEM-1B	plasmid	Beta-lactam
Cluster932	GCF_001709295.1_ASM170929v1_NZ_CP016925.1_14739_28993_plasmid	GCF_001709295.1_ASM170929v1	14253	sul2	plasmid	Folate pathway antagonist
Cluster1587	GCF_001709295.1_ASM170929v1_NZ_CP016925.1_29785_36513_plasmid	GCF_001709295.1_ASM170929v1	6727	dfrA14	plasmid	Folate pathway antagonist
Cluster988	GCF_001709295.1_ASM170929v1_NZ_CP016925.1_37332_50829_plasmid	GCF_001709295.1_ASM170929v1	13496	qnrB1	plasmid	Fluoroquinolone
Cluster988	GCF_001709295.1_ASM170929v1_NZ_CP016925.1_37332_50829_plasmid	GCF_001709295.1_ASM170929v1	13496	tet(A)	plasmid	Tetracycline
Cluster918	GCF_001718055.1_ASM171805v1_NZ_CP017059.1_19187_33651_plasmid	GCF_001718055.1_ASM171805v1	14463	aac(3)-IId	plasmid	Aminoglycoside
Cluster918	GCF_001718055.1_ASM171805v1_NZ_CP017059.1_19187_33651_plasmid	GCF_001718055.1_ASM171805v1	14463	blaTEM-1B	plasmid	Beta-lactam
Cluster2122	GCF_001718055.1_ASM171805v1_NZ_CP017059.1_34470_37997_plasmid	GCF_001718055.1_ASM171805v1	3526	tet(D)	plasmid	Tetracycline
Cluster2558	GCF_001718055.1_ASM171805v1_NZ_CP017059.1_38816_40216_plasmid	GCF_001718055.1_ASM171805v1	1399	catA2	plasmid	Phenicol
Cluster1272	GCF_001718055.1_ASM171805v1_NZ_CP017059.1_41035_50960_plasmid	GCF_001718055.1_ASM171805v1	9924	sul2	plasmid	Folate pathway antagonist
Cluster2589	GCF_001721745.1_ASM172174v1_NZ_CP012585.1_4688923_4690178_chromosome	GCF_001721745.1_ASM172174v1	1254	aph(3')-Ia	chromosome	Aminoglycoside
Cluster2080	GCF_001721745.1_ASM172174v1_NZ_CP012585.1_4690997_4694743_chromosome	GCF_001721745.1_ASM172174v1	3745	tet(C)	chromosome	Tetracycline
Cluster2080	GCF_001721765.1_ASM172176v1_NZ_CP012578.1_4449251_4452997_chromosome	GCF_001721765.1_ASM172176v1	3745	tet(C)	chromosome	Tetracycline
Cluster2589	GCF_001721765.1_ASM172176v1_NZ_CP012578.1_4453816_4455071_chromosome	GCF_001721765.1_ASM172176v1	1254	aph(3')-Ia	chromosome	Aminoglycoside
Cluster2080	GCF_001721785.1_ASM172178v1_NZ_CP012580.1_991384_995130_chromosome	GCF_001721785.1_ASM172178v1	3745	tet(C)	chromosome	Tetracycline
Cluster2589	GCF_001721785.1_ASM172178v1_NZ_CP012580.1_995949_997204_chromosome	GCF_001721785.1_ASM172178v1	1254	aph(3')-Ia	chromosome	Aminoglycoside
Cluster2080	GCF_001721805.1_ASM172180v1_NZ_CP012581.1_4449249_4452995_chromosome	GCF_001721805.1_ASM172180v1	3745	tet(C)	chromosome	Tetracycline
Cluster2589	GCF_001721805.1_ASM172180v1_NZ_CP012581.1_4453814_4455069_chromosome	GCF_001721805.1_ASM172180v1	1254	aph(3')-Ia	chromosome	Aminoglycoside
Cluster2589	GCF_001721805.1_ASM172180v1_NZ_CP012581.1_4694717_4695972_chromosome	GCF_001721805.1_ASM172180v1	1254	aph(3')-Ia	chromosome	Aminoglycoside
Cluster2080	GCF_001721805.1_ASM172180v1_NZ_CP012581.1_4696791_4700537_chromosome	GCF_001721805.1_ASM172180v1	3745	tet(C)	chromosome	Tetracycline
Cluster2080	GCF_001721825.1_ASM172182v1_NZ_CP012583.1_4449238_4452984_chromosome	GCF_001721825.1_ASM172182v1	3745	tet(C)	chromosome	Tetracycline
Cluster2589	GCF_001721825.1_ASM172182v1_NZ_CP012583.1_4453803_4455058_chromosome	GCF_001721825.1_ASM172182v1	1254	aph(3')-Ia	chromosome	Aminoglycoside
Cluster2589	GCF_001721825.1_ASM172182v1_NZ_CP012583.1_4694706_4695961_chromosome	GCF_001721825.1_ASM172182v1	1254	aph(3')-Ia	chromosome	Aminoglycoside
Cluster2080	GCF_001721825.1_ASM172182v1_NZ_CP012583.1_4696780_4700526_chromosome	GCF_001721825.1_ASM172182v1	3745	tet(C)	chromosome	Tetracycline
Cluster2080	GCF_001721845.1_ASM172184v1_NZ_CP012584.1_4450463_4454208_chromosome	GCF_001721845.1_ASM172184v1	3744	tet(C)	chromosome	Tetracycline
Cluster2589	GCF_001721845.1_ASM172184v1_NZ_CP012584.1_4455027_4456282_chromosome	GCF_001721845.1_ASM172184v1	1254	aph(3')-Ia	chromosome	Aminoglycoside
Cluster2589	GCF_001721845.1_ASM172184v1_NZ_CP012584.1_4695930_4697185_chromosome	GCF_001721845.1_ASM172184v1	1254	aph(3')-Ia	chromosome	Aminoglycoside
Cluster2080	GCF_001721845.1_ASM172184v1_NZ_CP012584.1_4698004_4701750_chromosome	GCF_001721845.1_ASM172184v1	3745	tet(C)	chromosome	Tetracycline
Cluster2080	GCF_001722025.1_ASM172202v1_NZ_CP012579.1_4449250_4452996_chromosome	GCF_001722025.1_ASM172202v1	3745	tet(C)	chromosome	Tetracycline
Cluster2589	GCF_001722025.1_ASM172202v1_NZ_CP012579.1_4453815_4455070_chromosome	GCF_001722025.1_ASM172202v1	1254	aph(3')-Ia	chromosome	Aminoglycoside
Cluster2589	GCF_001722025.1_ASM172202v1_NZ_CP012579.1_4694718_4695973_chromosome	GCF_001722025.1_ASM172202v1	1254	aph(3')-Ia	chromosome	Aminoglycoside
Cluster2080	GCF_001722025.1_ASM172202v1_NZ_CP012579.1_4696792_4700538_chromosome	GCF_001722025.1_ASM172202v1	3745	tet(C)	chromosome	Tetracycline
Cluster2080	GCF_001722045.1_ASM172204v1_NZ_CP012582.1_4445364_4449110_chromosome	GCF_001722045.1_ASM172204v1	3745	tet(C)	chromosome	Tetracycline
Cluster2589	GCF_001722045.1_ASM172204v1_NZ_CP012582.1_4449929_4451184_chromosome	GCF_001722045.1_ASM172204v1	1254	aph(3')-Ia	chromosome	Aminoglycoside
Cluster1963	GCF_001741665.1_ASM174166v1_NZ_CP012564.1_25432_29710_plasmid	GCF_001741665.1_ASM174166v1	4277	blaCTX-M-15	plasmid	Beta-lactam
Cluster2521	GCF_001806345.1_ASM180634v1_NZ_CP017642.1_1325763_1327342_chromosome	GCF_001806345.1_ASM180634v1	1578	blaTEM-1D	chromosome	Beta-lactam
Cluster1051	GCF_001806365.1_ASM180636v1_NZ_CP017644.1_2550521_2563271_chromosome	GCF_001806365.1_ASM180636v1	12749	aadA1	chromosome	Aminoglycoside
Cluster1051	GCF_001806365.1_ASM180636v1_NZ_CP017644.1_2550521_2563271_chromosome	GCF_001806365.1_ASM180636v1	12749	armA	chromosome	Aminoglycoside
Cluster1051	GCF_001806365.1_ASM180636v1_NZ_CP017644.1_2550521_2563271_chromosome	GCF_001806365.1_ASM180636v1	12749	aac(6')-Ib3	chromosome	Aminoglycoside
Cluster1051	GCF_001806365.1_ASM180636v1_NZ_CP017644.1_2550521_2563271_chromosome	GCF_001806365.1_ASM180636v1	12749	mph(E)	chromosome	Macrolide
Cluster1051	GCF_001806365.1_ASM180636v1_NZ_CP017644.1_2550521_2563271_chromosome	GCF_001806365.1_ASM180636v1	12749	catB8	chromosome	Phenicol
Cluster1051	GCF_001806365.1_ASM180636v1_NZ_CP017644.1_2550521_2563271_chromosome	GCF_001806365.1_ASM180636v1	12749	sul1	chromosome	Folate pathway antagonist
Cluster1051	GCF_001806365.1_ASM180636v1_NZ_CP017644.1_2550521_2563271_chromosome	GCF_001806365.1_ASM180636v1	12749	msr(E)	chromosome	Macrolide, Streptogramin B
Cluster1051	GCF_001806365.1_ASM180636v1_NZ_CP017644.1_2550521_2563271_chromosome	GCF_001806365.1_ASM180636v1	12749	aac(6')-Ib-cr	chromosome	Aminoglycoside,Fluoroquinolone
Cluster2589	GCF_001806385.1_ASM180638v1_NZ_CP017646.1_2368952_2370207_chromosome	GCF_001806385.1_ASM180638v1	1254	aph(3')-Ia	chromosome	Aminoglycoside
Cluster2521	GCF_001806385.1_ASM180638v1_NZ_CP017646.1_2375414_2376993_chromosome	GCF_001806385.1_ASM180638v1	1578	blaTEM-1D	chromosome	Beta-lactam
Cluster1051	GCF_001806405.1_ASM180640v1_NZ_CP017648.1_1435185_1447935_chromosome	GCF_001806405.1_ASM180640v1	12749	aadA1	chromosome	Aminoglycoside
Cluster1051	GCF_001806405.1_ASM180640v1_NZ_CP017648.1_1435185_1447935_chromosome	GCF_001806405.1_ASM180640v1	12749	armA	chromosome	Aminoglycoside
Cluster1051	GCF_001806405.1_ASM180640v1_NZ_CP017648.1_1435185_1447935_chromosome	GCF_001806405.1_ASM180640v1	12749	aac(6')-Ib3	chromosome	Aminoglycoside
Cluster1051	GCF_001806405.1_ASM180640v1_NZ_CP017648.1_1435185_1447935_chromosome	GCF_001806405.1_ASM180640v1	12749	mph(E)	chromosome	Macrolide
Cluster1051	GCF_001806405.1_ASM180640v1_NZ_CP017648.1_1435185_1447935_chromosome	GCF_001806405.1_ASM180640v1	12749	catB8	chromosome	Phenicol
Cluster1051	GCF_001806405.1_ASM180640v1_NZ_CP017648.1_1435185_1447935_chromosome	GCF_001806405.1_ASM180640v1	12749	sul1	chromosome	Folate pathway antagonist
Cluster1051	GCF_001806405.1_ASM180640v1_NZ_CP017648.1_1435185_1447935_chromosome	GCF_001806405.1_ASM180640v1	12749	msr(E)	chromosome	Macrolide, Streptogramin B
Cluster1051	GCF_001806405.1_ASM180640v1_NZ_CP017648.1_1435185_1447935_chromosome	GCF_001806405.1_ASM180640v1	12749	aac(6')-Ib-cr	chromosome	Aminoglycoside,Fluoroquinolone
Cluster771	GCF_001806465.1_ASM180646v1_NZ_CP017654.1_2505600_2522600_chromosome	GCF_001806465.1_ASM180646v1	16999	aadA1	chromosome	Aminoglycoside
Cluster771	GCF_001806465.1_ASM180646v1_NZ_CP017654.1_2505600_2522600_chromosome	GCF_001806465.1_ASM180646v1	16999	armA	chromosome	Aminoglycoside
Cluster771	GCF_001806465.1_ASM180646v1_NZ_CP017654.1_2505600_2522600_chromosome	GCF_001806465.1_ASM180646v1	16999	aac(6')-Ib3	chromosome	Aminoglycoside
Cluster771	GCF_001806465.1_ASM180646v1_NZ_CP017654.1_2505600_2522600_chromosome	GCF_001806465.1_ASM180646v1	16999	mph(E)	chromosome	Macrolide
Cluster771	GCF_001806465.1_ASM180646v1_NZ_CP017654.1_2505600_2522600_chromosome	GCF_001806465.1_ASM180646v1	16999	catB8	chromosome	Phenicol
Cluster771	GCF_001806465.1_ASM180646v1_NZ_CP017654.1_2505600_2522600_chromosome	GCF_001806465.1_ASM180646v1	16999	sul1	chromosome	Folate pathway antagonist
Cluster771	GCF_001806465.1_ASM180646v1_NZ_CP017654.1_2505600_2522600_chromosome	GCF_001806465.1_ASM180646v1	16999	msr(E)	chromosome	Macrolide, Streptogramin B
Cluster771	GCF_001806465.1_ASM180646v1_NZ_CP017654.1_2505600_2522600_chromosome	GCF_001806465.1_ASM180646v1	16999	aac(6')-Ib-cr	chromosome	Aminoglycoside,Fluoroquinolone
Cluster1328	GCF_001855315.1_ASM185531v1_NZ_CP011839.1_74408_83558_plasmid	GCF_001855315.1_ASM185531v1	9149	blaTEM-1B	plasmid	Beta-lactam
Cluster1328	GCF_001855315.1_ASM185531v1_NZ_CP011839.1_74408_83558_plasmid	GCF_001855315.1_ASM185531v1	9149	qnrS1	plasmid	Fluoroquinolone
Cluster2574	GCF_001860505.1_ASM186050v1_NZ_CP013483.1_3808582_3809918_chromosome	GCF_001860505.1_ASM186050v1	1335	aac(3)-IId	chromosome	Aminoglycoside
Cluster2400	GCF_001874485.1_ASM187448v1_NZ_CP015086.1_108524_110711_plasmid	GCF_001874485.1_ASM187448v1	2186	blaOXA-1	plasmid	Beta-lactam
Cluster2400	GCF_001874485.1_ASM187448v1_NZ_CP015086.1_108524_110711_plasmid	GCF_001874485.1_ASM187448v1	2186	catB3	plasmid	Phenicol
Cluster2400	GCF_001874485.1_ASM187448v1_NZ_CP015086.1_108524_110711_plasmid	GCF_001874485.1_ASM187448v1	2186	aac(6')-Ib-cr	plasmid	Aminoglycoside,Fluoroquinolone
Cluster1286	GCF_001874485.1_ASM187448v1_NZ_CP015086.1_11853_21622_plasmid	GCF_001874485.1_ASM187448v1	9768	aadA5	plasmid	Aminoglycoside
Cluster1286	GCF_001874485.1_ASM187448v1_NZ_CP015086.1_11853_21622_plasmid	GCF_001874485.1_ASM187448v1	9768	mph(A)	plasmid	Macrolide
Cluster1286	GCF_001874485.1_ASM187448v1_NZ_CP015086.1_11853_21622_plasmid	GCF_001874485.1_ASM187448v1	9768	sul1	plasmid	Folate pathway antagonist
Cluster1286	GCF_001874485.1_ASM187448v1_NZ_CP015086.1_11853_21622_plasmid	GCF_001874485.1_ASM187448v1	9768	dfrA17	plasmid	Folate pathway antagonist
Cluster1596	GCF_001874485.1_ASM187448v1_NZ_CP015086.1_4376_11034_plasmid	GCF_001874485.1_ASM187448v1	6657	aph(6)-Id	plasmid	Aminoglycoside
Cluster1596	GCF_001874485.1_ASM187448v1_NZ_CP015086.1_4376_11034_plasmid	GCF_001874485.1_ASM187448v1	6657	aph(3'')-Ib	plasmid	Aminoglycoside
Cluster1596	GCF_001874485.1_ASM187448v1_NZ_CP015086.1_4376_11034_plasmid	GCF_001874485.1_ASM187448v1	6657	sul2	plasmid	Folate pathway antagonist
Cluster1596	GCF_001874485.1_ASM187448v1_NZ_CP015086.1_4376_11034_plasmid	GCF_001874485.1_ASM187448v1	6657	tet(A)	plasmid	Tetracycline
Cluster2400	GCF_001885255.2_ASM188525v2_NZ_CP018140.1_3091431_3093618_chromosome	GCF_001885255.2_ASM188525v2	2186	blaOXA-1	chromosome	Beta-lactam
Cluster2400	GCF_001885255.2_ASM188525v2_NZ_CP018140.1_3091431_3093618_chromosome	GCF_001885255.2_ASM188525v2	2186	catB3	chromosome	Phenicol
Cluster2400	GCF_001885255.2_ASM188525v2_NZ_CP018140.1_3091431_3093618_chromosome	GCF_001885255.2_ASM188525v2	2186	aac(6')-Ib-cr	chromosome	Aminoglycoside,Fluoroquinolone
Cluster2313	GCF_001885255.2_ASM188525v2_NZ_CP018140.1_3094437_3097038_chromosome	GCF_001885255.2_ASM188525v2	2600	aac(3)-IIa	chromosome	Aminoglycoside
Cluster2478	GCF_001886535.1_ASM188653v1_NZ_CP018104.1_10978_12768_plasmid	GCF_001886535.1_ASM188653v1	1789	blaTEM-57	plasmid	Beta-lactam
Cluster2478	GCF_001886535.1_ASM188653v1_NZ_CP018104.1_13587_15377_plasmid	GCF_001886535.1_ASM188653v1	1789	blaTEM-57	plasmid	Beta-lactam
Cluster2478	GCF_001886535.1_ASM188653v1_NZ_CP018104.1_16196_17986_plasmid	GCF_001886535.1_ASM188653v1	1789	blaTEM-57	plasmid	Beta-lactam
Cluster2478	GCF_001886535.1_ASM188653v1_NZ_CP018104.1_18805_20595_plasmid	GCF_001886535.1_ASM188653v1	1789	blaTEM-57	plasmid	Beta-lactam
Cluster2478	GCF_001886535.1_ASM188653v1_NZ_CP018104.1_21414_23204_plasmid	GCF_001886535.1_ASM188653v1	1789	blaTEM-57	plasmid	Beta-lactam
Cluster2478	GCF_001886535.1_ASM188653v1_NZ_CP018104.1_24023_25813_plasmid	GCF_001886535.1_ASM188653v1	1789	blaTEM-57	plasmid	Beta-lactam
Cluster2478	GCF_001886535.1_ASM188653v1_NZ_CP018104.1_26632_28422_plasmid	GCF_001886535.1_ASM188653v1	1789	blaTEM-57	plasmid	Beta-lactam
Cluster2478	GCF_001886535.1_ASM188653v1_NZ_CP018104.1_29241_31031_plasmid	GCF_001886535.1_ASM188653v1	1789	blaTEM-57	plasmid	Beta-lactam
Cluster2478	GCF_001886535.1_ASM188653v1_NZ_CP018104.1_31850_33640_plasmid	GCF_001886535.1_ASM188653v1	1789	blaTEM-57	plasmid	Beta-lactam
Cluster2478	GCF_001886535.1_ASM188653v1_NZ_CP018104.1_34459_36249_plasmid	GCF_001886535.1_ASM188653v1	1789	blaTEM-57	plasmid	Beta-lactam
Cluster2478	GCF_001886535.1_ASM188653v1_NZ_CP018104.1_37068_38858_plasmid	GCF_001886535.1_ASM188653v1	1789	blaTEM-57	plasmid	Beta-lactam
Cluster2478	GCF_001886535.1_ASM188653v1_NZ_CP018104.1_39677_41467_plasmid	GCF_001886535.1_ASM188653v1	1789	blaTEM-57	plasmid	Beta-lactam
Cluster2478	GCF_001886535.1_ASM188653v1_NZ_CP018104.1_42286_44076_plasmid	GCF_001886535.1_ASM188653v1	1789	blaTEM-57	plasmid	Beta-lactam
Cluster2478	GCF_001886535.1_ASM188653v1_NZ_CP018104.1_44895_46685_plasmid	GCF_001886535.1_ASM188653v1	1789	blaTEM-57	plasmid	Beta-lactam
Cluster2478	GCF_001886535.1_ASM188653v1_NZ_CP018104.1_47504_49294_plasmid	GCF_001886535.1_ASM188653v1	1789	blaTEM-57	plasmid	Beta-lactam
Cluster2478	GCF_001886535.1_ASM188653v1_NZ_CP018104.1_50113_51903_plasmid	GCF_001886535.1_ASM188653v1	1789	blaTEM-57	plasmid	Beta-lactam
Cluster2478	GCF_001886535.1_ASM188653v1_NZ_CP018104.1_52722_54512_plasmid	GCF_001886535.1_ASM188653v1	1789	blaTEM-57	plasmid	Beta-lactam
Cluster2478	GCF_001886535.1_ASM188653v1_NZ_CP018104.1_55331_57121_plasmid	GCF_001886535.1_ASM188653v1	1789	blaTEM-57	plasmid	Beta-lactam
Cluster2478	GCF_001886535.1_ASM188653v1_NZ_CP018104.1_5760_7550_plasmid	GCF_001886535.1_ASM188653v1	1789	blaTEM-57	plasmid	Beta-lactam
Cluster2478	GCF_001886535.1_ASM188653v1_NZ_CP018104.1_57940_59730_plasmid	GCF_001886535.1_ASM188653v1	1789	blaTEM-57	plasmid	Beta-lactam
Cluster2478	GCF_001886535.1_ASM188653v1_NZ_CP018104.1_60549_62339_plasmid	GCF_001886535.1_ASM188653v1	1789	blaTEM-57	plasmid	Beta-lactam
Cluster2478	GCF_001886535.1_ASM188653v1_NZ_CP018104.1_63158_64948_plasmid	GCF_001886535.1_ASM188653v1	1789	blaTEM-57	plasmid	Beta-lactam
Cluster2478	GCF_001886535.1_ASM188653v1_NZ_CP018104.1_65767_67557_plasmid	GCF_001886535.1_ASM188653v1	1789	blaTEM-57	plasmid	Beta-lactam
Cluster2478	GCF_001886535.1_ASM188653v1_NZ_CP018104.1_68376_70166_plasmid	GCF_001886535.1_ASM188653v1	1789	blaTEM-57	plasmid	Beta-lactam
Cluster2478	GCF_001886535.1_ASM188653v1_NZ_CP018104.1_70985_72775_plasmid	GCF_001886535.1_ASM188653v1	1789	blaTEM-57	plasmid	Beta-lactam
Cluster2478	GCF_001886535.1_ASM188653v1_NZ_CP018104.1_73594_75384_plasmid	GCF_001886535.1_ASM188653v1	1789	blaTEM-57	plasmid	Beta-lactam
Cluster2478	GCF_001886535.1_ASM188653v1_NZ_CP018104.1_76203_77993_plasmid	GCF_001886535.1_ASM188653v1	1789	blaTEM-57	plasmid	Beta-lactam
Cluster2478	GCF_001886535.1_ASM188653v1_NZ_CP018104.1_78812_80602_plasmid	GCF_001886535.1_ASM188653v1	1789	blaTEM-57	plasmid	Beta-lactam
Cluster2478	GCF_001886535.1_ASM188653v1_NZ_CP018104.1_81421_83211_plasmid	GCF_001886535.1_ASM188653v1	1789	blaTEM-57	plasmid	Beta-lactam
Cluster2478	GCF_001886535.1_ASM188653v1_NZ_CP018104.1_8369_10159_plasmid	GCF_001886535.1_ASM188653v1	1789	blaTEM-57	plasmid	Beta-lactam
Cluster2478	GCF_001886535.1_ASM188653v1_NZ_CP018104.1_84030_85820_plasmid	GCF_001886535.1_ASM188653v1	1789	blaTEM-57	plasmid	Beta-lactam
Cluster2478	GCF_001886535.1_ASM188653v1_NZ_CP018104.1_86639_88429_plasmid	GCF_001886535.1_ASM188653v1	1789	blaTEM-57	plasmid	Beta-lactam
Cluster2478	GCF_001886535.1_ASM188653v1_NZ_CP018104.1_89248_91038_plasmid	GCF_001886535.1_ASM188653v1	1789	blaTEM-57	plasmid	Beta-lactam
Cluster2478	GCF_001886535.1_ASM188653v1_NZ_CP018104.1_91857_93647_plasmid	GCF_001886535.1_ASM188653v1	1789	blaTEM-57	plasmid	Beta-lactam
Cluster1238	GCF_001886535.1_ASM188653v1_NZ_CP018104.1_94466_104818_plasmid	GCF_001886535.1_ASM188653v1	10351	blaTEM-57	plasmid	Beta-lactam
Cluster1238	GCF_001886535.1_ASM188653v1_NZ_CP018104.1_94466_104818_plasmid	GCF_001886535.1_ASM188653v1	10351	tet(A)	plasmid	Tetracycline
Cluster1238	GCF_001886555.1_ASM188655v1_NZ_CP018116.1_5760_16112_plasmid	GCF_001886555.1_ASM188655v1	10351	blaTEM-57	plasmid	Beta-lactam
Cluster1238	GCF_001886555.1_ASM188655v1_NZ_CP018116.1_5760_16112_plasmid	GCF_001886555.1_ASM188655v1	10351	tet(A)	plasmid	Tetracycline
Cluster2627	GCF_001887305.1_ASM188730v1_NZ_CP018143.1_1364861_1365928_chromosome	GCF_001887305.1_ASM188730v1	1066	aph(3')-Ia	chromosome	Aminoglycoside
Cluster849	GCF_001887305.1_ASM188730v1_NZ_CP018143.1_1366747_1382168_chromosome	GCF_001887305.1_ASM188730v1	15420	aadA1	chromosome	Aminoglycoside
Cluster849	GCF_001887305.1_ASM188730v1_NZ_CP018143.1_1366747_1382168_chromosome	GCF_001887305.1_ASM188730v1	15420	armA	chromosome	Aminoglycoside
Cluster849	GCF_001887305.1_ASM188730v1_NZ_CP018143.1_1366747_1382168_chromosome	GCF_001887305.1_ASM188730v1	15420	aac(6')-Ib3	chromosome	Aminoglycoside
Cluster849	GCF_001887305.1_ASM188730v1_NZ_CP018143.1_1366747_1382168_chromosome	GCF_001887305.1_ASM188730v1	15420	mph(E)	chromosome	Macrolide
Cluster849	GCF_001887305.1_ASM188730v1_NZ_CP018143.1_1366747_1382168_chromosome	GCF_001887305.1_ASM188730v1	15420	catB8	chromosome	Phenicol
Cluster849	GCF_001887305.1_ASM188730v1_NZ_CP018143.1_1366747_1382168_chromosome	GCF_001887305.1_ASM188730v1	15420	sul1	chromosome	Folate pathway antagonist
Cluster849	GCF_001887305.1_ASM188730v1_NZ_CP018143.1_1366747_1382168_chromosome	GCF_001887305.1_ASM188730v1	15420	msr(E)	chromosome	Macrolide, Streptogramin B
Cluster849	GCF_001887305.1_ASM188730v1_NZ_CP018143.1_1366747_1382168_chromosome	GCF_001887305.1_ASM188730v1	15420	aac(6')-Ib-cr	chromosome	Aminoglycoside,Fluoroquinolone
Cluster2521	GCF_001887305.1_ASM188730v1_NZ_CP018143.1_2655396_2656975_chromosome	GCF_001887305.1_ASM188730v1	1578	blaTEM-1D	chromosome	Beta-lactam
Cluster2066	GCF_001887985.3_ASM188798v3_NZ_CP026584.1_16606_20414_plasmid	GCF_001887985.3_ASM188798v3	3807	rmtB	plasmid	Aminoglycoside
Cluster2066	GCF_001887985.3_ASM188798v3_NZ_CP026584.1_16606_20414_plasmid	GCF_001887985.3_ASM188798v3	3807	blaTEM-1B	plasmid	Beta-lactam
Cluster2041	GCF_001887985.3_ASM188798v3_NZ_CP026584.1_5212_9139_plasmid	GCF_001887985.3_ASM188798v3	3926	blaKPC-2	plasmid	Beta-lactam
Cluster2562	GCF_001887985.3_ASM188798v3_NZ_CP026584.1_76634_78023_plasmid	GCF_001887985.3_ASM188798v3	1388	catA2	plasmid	Phenicol
Cluster2025	GCF_001887985.3_ASM188798v3_NZ_CP026584.1_9958_13983_plasmid	GCF_001887985.3_ASM188798v3	4024	blaCTX-M-65	plasmid	Beta-lactam
Cluster2642	GCF_001888205.1_ASM188820v1_NZ_CP017055.1_177960_178973_plasmid	GCF_001888205.1_ASM188820v1	1012	aph(3')-Ia	plasmid	Aminoglycoside
Cluster2444	GCF_001890325.1_ASM189032v1_NZ_CP018241.1_4550242_4552159_chromosome	GCF_001890325.1_ASM189032v1	1916	blaTEM-1B	chromosome	Beta-lactam
Cluster2630	GCF_001890325.1_ASM189032v1_NZ_CP018241.1_4558018_4559059_chromosome	GCF_001890325.1_ASM189032v1	1040	aph(3')-Ia	chromosome	Aminoglycoside
Cluster2608	GCF_001890325.1_ASM189032v1_NZ_CP018241.1_4559878_4561058_chromosome	GCF_001890325.1_ASM189032v1	1179	dfrA8	chromosome	Folate pathway antagonist
Cluster1205	GCF_001895965.1_ASM189596v1_NZ_CP018201.1_2414884_2425591_chromosome	GCF_001895965.1_ASM189596v1	10706	aadA2	chromosome	Aminoglycoside
Cluster1205	GCF_001895965.1_ASM189596v1_NZ_CP018201.1_2414884_2425591_chromosome	GCF_001895965.1_ASM189596v1	10706	mph(A)	chromosome	Macrolide
Cluster1205	GCF_001895965.1_ASM189596v1_NZ_CP018201.1_2414884_2425591_chromosome	GCF_001895965.1_ASM189596v1	10706	sul1	chromosome	Folate pathway antagonist
Cluster1205	GCF_001895965.1_ASM189596v1_NZ_CP018201.1_2414884_2425591_chromosome	GCF_001895965.1_ASM189596v1	10706	dfrA12	chromosome	Folate pathway antagonist
Cluster2627	GCF_001895985.1_ASM189598v1_NZ_CP018256.1_1346049_1347116_chromosome	GCF_001895985.1_ASM189598v1	1066	aph(3')-Ia	chromosome	Aminoglycoside
Cluster749	GCF_001895985.1_ASM189598v1_NZ_CP018256.1_1347935_1365370_chromosome	GCF_001895985.1_ASM189598v1	17434	aadA1	chromosome	Aminoglycoside
Cluster749	GCF_001895985.1_ASM189598v1_NZ_CP018256.1_1347935_1365370_chromosome	GCF_001895985.1_ASM189598v1	17434	armA	chromosome	Aminoglycoside
Cluster749	GCF_001895985.1_ASM189598v1_NZ_CP018256.1_1347935_1365370_chromosome	GCF_001895985.1_ASM189598v1	17434	aac(6')-Ib3	chromosome	Aminoglycoside
Cluster749	GCF_001895985.1_ASM189598v1_NZ_CP018256.1_1347935_1365370_chromosome	GCF_001895985.1_ASM189598v1	17434	mph(E)	chromosome	Macrolide
Cluster749	GCF_001895985.1_ASM189598v1_NZ_CP018256.1_1347935_1365370_chromosome	GCF_001895985.1_ASM189598v1	17434	catB8	chromosome	Phenicol
Cluster749	GCF_001895985.1_ASM189598v1_NZ_CP018256.1_1347935_1365370_chromosome	GCF_001895985.1_ASM189598v1	17434	sul1	chromosome	Folate pathway antagonist
Cluster749	GCF_001895985.1_ASM189598v1_NZ_CP018256.1_1347935_1365370_chromosome	GCF_001895985.1_ASM189598v1	17434	msr(E)	chromosome	Macrolide, Streptogramin B
Cluster749	GCF_001895985.1_ASM189598v1_NZ_CP018256.1_1347935_1365370_chromosome	GCF_001895985.1_ASM189598v1	17434	aac(6')-Ib-cr	chromosome	Aminoglycoside,Fluoroquinolone
Cluster2553	GCF_001895985.1_ASM189598v1_NZ_CP018256.1_2648990_2650420_chromosome	GCF_001895985.1_ASM189598v1	1429	aph(3')-Ia	chromosome	Aminoglycoside
Cluster2209	GCF_001900375.1_ASM190037v1_NZ_CP010150.1_3268895_3271989_chromosome	GCF_001900375.1_ASM190037v1	3093	aac(3)-IId	chromosome	Aminoglycoside
Cluster1596	GCF_001900375.1_ASM190037v1_NZ_CP010150.1_3277565_3284223_chromosome	GCF_001900375.1_ASM190037v1	6657	aph(6)-Id	chromosome	Aminoglycoside
Cluster1596	GCF_001900375.1_ASM190037v1_NZ_CP010150.1_3277565_3284223_chromosome	GCF_001900375.1_ASM190037v1	6657	aph(3'')-Ib	chromosome	Aminoglycoside
Cluster1596	GCF_001900375.1_ASM190037v1_NZ_CP010150.1_3277565_3284223_chromosome	GCF_001900375.1_ASM190037v1	6657	sul2	chromosome	Folate pathway antagonist
Cluster1596	GCF_001900375.1_ASM190037v1_NZ_CP010150.1_3277565_3284223_chromosome	GCF_001900375.1_ASM190037v1	6657	tet(A)	chromosome	Tetracycline
Cluster1596	GCF_001900615.1_ASM190061v1_NZ_CP010138.1_59929_66587_plasmid	GCF_001900615.1_ASM190061v1	6657	aph(6)-Id	plasmid	Aminoglycoside
Cluster1596	GCF_001900615.1_ASM190061v1_NZ_CP010138.1_59929_66587_plasmid	GCF_001900615.1_ASM190061v1	6657	aph(3'')-Ib	plasmid	Aminoglycoside
Cluster1596	GCF_001900615.1_ASM190061v1_NZ_CP010138.1_59929_66587_plasmid	GCF_001900615.1_ASM190061v1	6657	sul2	plasmid	Folate pathway antagonist
Cluster1596	GCF_001900615.1_ASM190061v1_NZ_CP010138.1_59929_66587_plasmid	GCF_001900615.1_ASM190061v1	6657	tet(A)	plasmid	Tetracycline
Cluster1214	GCF_001900615.1_ASM190061v1_NZ_CP010138.1_67406_77941_plasmid	GCF_001900615.1_ASM190061v1	10534	aadA5	plasmid	Aminoglycoside
Cluster1214	GCF_001900615.1_ASM190061v1_NZ_CP010138.1_67406_77941_plasmid	GCF_001900615.1_ASM190061v1	10534	mph(A)	plasmid	Macrolide
Cluster1214	GCF_001900615.1_ASM190061v1_NZ_CP010138.1_67406_77941_plasmid	GCF_001900615.1_ASM190061v1	10534	sul1	plasmid	Folate pathway antagonist
Cluster1214	GCF_001900615.1_ASM190061v1_NZ_CP010138.1_67406_77941_plasmid	GCF_001900615.1_ASM190061v1	10534	dfrA17	plasmid	Folate pathway antagonist
Cluster1987	GCF_001900635.1_ASM190063v1_NZ_CP010141.1_4239_8400_plasmid	GCF_001900635.1_ASM190063v1	4160	mph(A)	plasmid	Macrolide
Cluster2487	GCF_001900655.1_ASM190065v1_NZ_CP010143.1_4676445_4678170_chromosome	GCF_001900655.1_ASM190065v1	1724	qnrS2	chromosome	Fluoroquinolone
Cluster497	GCF_001900655.1_ASM190065v1_NZ_CP010143.1_4692513_4716962_chromosome	GCF_001900655.1_ASM190065v1	24448	aadA1	chromosome	Aminoglycoside
Cluster497	GCF_001900655.1_ASM190065v1_NZ_CP010143.1_4692513_4716962_chromosome	GCF_001900655.1_ASM190065v1	24448	aadA2	chromosome	Aminoglycoside
Cluster497	GCF_001900655.1_ASM190065v1_NZ_CP010143.1_4692513_4716962_chromosome	GCF_001900655.1_ASM190065v1	24448	cmlA1	chromosome	Phenicol
Cluster497	GCF_001900655.1_ASM190065v1_NZ_CP010143.1_4692513_4716962_chromosome	GCF_001900655.1_ASM190065v1	24448	sul3	chromosome	Folate pathway antagonist
Cluster497	GCF_001900655.1_ASM190065v1_NZ_CP010143.1_4692513_4716962_chromosome	GCF_001900655.1_ASM190065v1	24448	dfrA12	chromosome	Folate pathway antagonist
Cluster2245	GCF_001900675.1_ASM190067v1_NZ_CP010146.1_87397_90306_plasmid	GCF_001900675.1_ASM190067v1	2908	sul1	plasmid	Folate pathway antagonist
Cluster1180	GCF_001900695.1_ASM190069v1_NZ_CP010149.1_141619_152692_plasmid	GCF_001900695.1_ASM190069v1	11072	aadA5	plasmid	Aminoglycoside
Cluster1180	GCF_001900695.1_ASM190069v1_NZ_CP010149.1_141619_152692_plasmid	GCF_001900695.1_ASM190069v1	11072	mph(A)	plasmid	Macrolide
Cluster1180	GCF_001900695.1_ASM190069v1_NZ_CP010149.1_141619_152692_plasmid	GCF_001900695.1_ASM190069v1	11072	sul1	plasmid	Folate pathway antagonist
Cluster1180	GCF_001900695.1_ASM190069v1_NZ_CP010149.1_141619_152692_plasmid	GCF_001900695.1_ASM190069v1	11072	dfrA17	plasmid	Folate pathway antagonist
Cluster497	GCF_001900715.1_ASM190071v1_NZ_CP010154.1_13523_37972_plasmid	GCF_001900715.1_ASM190071v1	24448	aadA2	plasmid	Aminoglycoside
Cluster497	GCF_001900715.1_ASM190071v1_NZ_CP010154.1_13523_37972_plasmid	GCF_001900715.1_ASM190071v1	24448	aadA1	plasmid	Aminoglycoside
Cluster497	GCF_001900715.1_ASM190071v1_NZ_CP010154.1_13523_37972_plasmid	GCF_001900715.1_ASM190071v1	24448	cmlA1	plasmid	Phenicol
Cluster497	GCF_001900715.1_ASM190071v1_NZ_CP010154.1_13523_37972_plasmid	GCF_001900715.1_ASM190071v1	24448	sul3	plasmid	Folate pathway antagonist
Cluster497	GCF_001900715.1_ASM190071v1_NZ_CP010154.1_13523_37972_plasmid	GCF_001900715.1_ASM190071v1	24448	dfrA12	plasmid	Folate pathway antagonist
Cluster2487	GCF_001900715.1_ASM190071v1_NZ_CP010155.1_36862_38587_plasmid	GCF_001900715.1_ASM190071v1	1724	qnrS2	plasmid	Fluoroquinolone
Cluster1710	GCF_001900715.1_ASM190071v1_NZ_CP010155.1_39406_5902_plasmid	GCF_001900715.1_ASM190071v1	5901	floR	plasmid	Phenicol
Cluster1886	GCF_001900795.1_ASM190079v1_NZ_CP010164.1_3932_8538_plasmid	GCF_001900795.1_ASM190079v1	4605	blaOXA-1	plasmid	Beta-lactam
Cluster1886	GCF_001900795.1_ASM190079v1_NZ_CP010164.1_3932_8538_plasmid	GCF_001900795.1_ASM190079v1	4605	catB3	plasmid	Phenicol
Cluster1886	GCF_001900795.1_ASM190079v1_NZ_CP010164.1_3932_8538_plasmid	GCF_001900795.1_ASM190079v1	4605	aac(6')-Ib-cr	plasmid	Aminoglycoside,Fluoroquinolone
Cluster1886	GCF_001900795.1_ASM190079v1_NZ_CP010164.1_3932_8538_plasmid	GCF_001900795.1_ASM190079v1	4605	ARR-3	plasmid	Rifamycin
Cluster2365	GCF_001900795.1_ASM190079v1_NZ_CP010164.1_9357_11728_plasmid	GCF_001900795.1_ASM190079v1	2370	aadA5	plasmid	Aminoglycoside
Cluster2365	GCF_001900795.1_ASM190079v1_NZ_CP010164.1_9357_11728_plasmid	GCF_001900795.1_ASM190079v1	2370	dfrA17	plasmid	Folate pathway antagonist
Cluster1726	GCF_001900815.1_ASM190081v1_NZ_CP010168.1_36274_42090_plasmid	GCF_001900815.1_ASM190081v1	5815	aadA1	plasmid	Aminoglycoside
Cluster1726	GCF_001900815.1_ASM190081v1_NZ_CP010168.1_36274_42090_plasmid	GCF_001900815.1_ASM190081v1	5815	blaOXA-10	plasmid	Beta-lactam
Cluster1726	GCF_001900815.1_ASM190081v1_NZ_CP010168.1_36274_42090_plasmid	GCF_001900815.1_ASM190081v1	5815	cmlA1	plasmid	Phenicol
Cluster1726	GCF_001900815.1_ASM190081v1_NZ_CP010168.1_36274_42090_plasmid	GCF_001900815.1_ASM190081v1	5815	dfrA14	plasmid	Folate pathway antagonist
Cluster1726	GCF_001900815.1_ASM190081v1_NZ_CP010168.1_36274_42090_plasmid	GCF_001900815.1_ASM190081v1	5815	ARR-2	plasmid	Rifamycin
Cluster2317	GCF_001900835.1_ASM190083v1_NZ_CP010174.1_36942_39525_plasmid	GCF_001900835.1_ASM190083v1	2582	erm(B)	plasmid	Macrolide, Lincosamide, Streptogramin B
Cluster2278	GCF_001900835.1_ASM190083v1_NZ_CP010174.1_40344_43111_plasmid	GCF_001900835.1_ASM190083v1	2766	blaCTX-M-15	plasmid	Beta-lactam
Cluster2278	GCF_001900835.1_ASM190083v1_NZ_CP010174.1_40344_43111_plasmid	GCF_001900835.1_ASM190083v1	2766	blaTEM-214	plasmid	Beta-lactam
Cluster1996	GCF_001901365.1_ASM190136v1_NZ_CP010232.1_11479_15607_plasmid	GCF_001901365.1_ASM190136v1	4127	mph(A)	plasmid	Macrolide
Cluster1802	GCF_001901365.1_ASM190136v1_NZ_CP010232.1_155425_5207_plasmid	GCF_001901365.1_ASM190136v1	5206	oqxB	plasmid	Fluoroquinolone
Cluster1802	GCF_001901365.1_ASM190136v1_NZ_CP010232.1_155425_5207_plasmid	GCF_001901365.1_ASM190136v1	5206	oqxA	plasmid	Fluoroquinolone
Cluster1881	GCF_001901365.1_ASM190136v1_NZ_CP010232.1_6026_10660_plasmid	GCF_001901365.1_ASM190136v1	4633	aadA2	plasmid	Aminoglycoside
Cluster1881	GCF_001901365.1_ASM190136v1_NZ_CP010232.1_6026_10660_plasmid	GCF_001901365.1_ASM190136v1	4633	dfrA12	plasmid	Folate pathway antagonist
Cluster2331	GCF_001901365.1_ASM190136v1_NZ_CP010233.1_9855_12353_plasmid	GCF_001901365.1_ASM190136v1	2497	fosA3	plasmid	Fosfomycin
Cluster876	GCF_001901405.1_ASM190140v1_NZ_CP010239.1_157930_172892_plasmid	GCF_001901405.1_ASM190140v1	14961	blaDHA-1	plasmid	Beta-lactam
Cluster876	GCF_001901405.1_ASM190140v1_NZ_CP010239.1_157930_172892_plasmid	GCF_001901405.1_ASM190140v1	14961	mph(A)	plasmid	Macrolide
Cluster876	GCF_001901405.1_ASM190140v1_NZ_CP010239.1_157930_172892_plasmid	GCF_001901405.1_ASM190140v1	14961	qnrB4	plasmid	Fluoroquinolone
Cluster876	GCF_001901405.1_ASM190140v1_NZ_CP010239.1_157930_172892_plasmid	GCF_001901405.1_ASM190140v1	14961	sul1	plasmid	Folate pathway antagonist
Cluster2231	GCF_001902195.1_ASM190219v1_NZ_CP018430.1_20004_23006_plasmid	GCF_001902195.1_ASM190219v1	3001	aph(3')-Ia	plasmid	Aminoglycoside
Cluster2231	GCF_001902215.1_ASM190221v1_NZ_CP018424.1_20004_23006_plasmid	GCF_001902215.1_ASM190221v1	3001	aph(3')-Ia	plasmid	Aminoglycoside
Cluster2231	GCF_001902235.1_ASM190223v1_NZ_CP018434.1_20004_23006_plasmid	GCF_001902235.1_ASM190223v1	3001	aph(3')-Ia	plasmid	Aminoglycoside
Cluster2231	GCF_001902255.1_ASM190225v1_NZ_CP018355.1_166282_169284_plasmid	GCF_001902255.1_ASM190225v1	3001	aph(3')-Ia	plasmid	Aminoglycoside
Cluster2558	GCF_001902335.1_ASM190233v1_NZ_CP018341.1_45551_46951_plasmid	GCF_001902335.1_ASM190233v1	1399	catA2	plasmid	Phenicol
Cluster1425	GCF_001902335.1_ASM190233v1_NZ_CP018341.1_47770_55929_plasmid	GCF_001902335.1_ASM190233v1	8158	sul2	plasmid	Folate pathway antagonist
Cluster2400	GCF_001902335.1_ASM190233v1_NZ_CP018343.1_49869_52056_plasmid	GCF_001902335.1_ASM190233v1	2186	blaOXA-1	plasmid	Beta-lactam
Cluster2400	GCF_001902335.1_ASM190233v1_NZ_CP018343.1_49869_52056_plasmid	GCF_001902335.1_ASM190233v1	2186	catB3	plasmid	Phenicol
Cluster2400	GCF_001902335.1_ASM190233v1_NZ_CP018343.1_49869_52056_plasmid	GCF_001902335.1_ASM190233v1	2186	aac(6')-Ib-cr	plasmid	Aminoglycoside,Fluoroquinolone
Cluster2313	GCF_001902335.1_ASM190233v1_NZ_CP018343.1_52875_55476_plasmid	GCF_001902335.1_ASM190233v1	2600	aac(3)-IIa	plasmid	Aminoglycoside
Cluster2061	GCF_001902335.1_ASM190233v1_NZ_CP018343.1_56295_2855_plasmid	GCF_001902335.1_ASM190233v1	3825	blaCTX-M-55	plasmid	Beta-lactam
Cluster2074	GCF_001902355.1_ASM190235v1_NZ_CP018365.1_1736_5490_plasmid	GCF_001902355.1_ASM190235v1	3753	blaCTX-M-15	plasmid	Beta-lactam
Cluster2313	GCF_001902355.1_ASM190235v1_NZ_CP018365.1_259090_919_plasmid	GCF_001902355.1_ASM190235v1	2600	aac(3)-IIa	plasmid	Aminoglycoside
Cluster2400	GCF_001902355.1_ASM190235v1_NZ_CP018365.1_49044_51231_plasmid	GCF_001902355.1_ASM190235v1	2186	blaOXA-1	plasmid	Beta-lactam
Cluster2400	GCF_001902355.1_ASM190235v1_NZ_CP018365.1_49044_51231_plasmid	GCF_001902355.1_ASM190235v1	2186	catB3	plasmid	Phenicol
Cluster2400	GCF_001902355.1_ASM190235v1_NZ_CP018365.1_49044_51231_plasmid	GCF_001902355.1_ASM190235v1	2186	aac(6')-Ib-cr	plasmid	Aminoglycoside,Fluoroquinolone
Cluster2627	GCF_001902375.1_ASM190237v1_NZ_CP018421.1_1332197_1333264_chromosome	GCF_001902375.1_ASM190237v1	1066	aph(3')-Ia	chromosome	Aminoglycoside
Cluster749	GCF_001902375.1_ASM190237v1_NZ_CP018421.1_1334083_1351517_chromosome	GCF_001902375.1_ASM190237v1	17433	aadA1	chromosome	Aminoglycoside
Cluster749	GCF_001902375.1_ASM190237v1_NZ_CP018421.1_1334083_1351517_chromosome	GCF_001902375.1_ASM190237v1	17433	armA	chromosome	Aminoglycoside
Cluster749	GCF_001902375.1_ASM190237v1_NZ_CP018421.1_1334083_1351517_chromosome	GCF_001902375.1_ASM190237v1	17433	aac(6')-Ib3	chromosome	Aminoglycoside
Cluster749	GCF_001902375.1_ASM190237v1_NZ_CP018421.1_1334083_1351517_chromosome	GCF_001902375.1_ASM190237v1	17433	mph(E)	chromosome	Macrolide
Cluster749	GCF_001902375.1_ASM190237v1_NZ_CP018421.1_1334083_1351517_chromosome	GCF_001902375.1_ASM190237v1	17433	catB8	chromosome	Phenicol
Cluster749	GCF_001902375.1_ASM190237v1_NZ_CP018421.1_1334083_1351517_chromosome	GCF_001902375.1_ASM190237v1	17433	sul1	chromosome	Folate pathway antagonist
Cluster749	GCF_001902375.1_ASM190237v1_NZ_CP018421.1_1334083_1351517_chromosome	GCF_001902375.1_ASM190237v1	17433	msr(E)	chromosome	Macrolide, Streptogramin B
Cluster749	GCF_001902375.1_ASM190237v1_NZ_CP018421.1_1334083_1351517_chromosome	GCF_001902375.1_ASM190237v1	17433	aac(6')-Ib-cr	chromosome	Aminoglycoside,Fluoroquinolone
Cluster2231	GCF_001902415.1_ASM190241v1_NZ_CP018441.1_56821_59823_plasmid	GCF_001902415.1_ASM190241v1	3001	aph(3')-Ia	plasmid	Aminoglycoside
Cluster2074	GCF_001902415.1_ASM190241v1_NZ_CP018441.1_74860_78631_plasmid	GCF_001902415.1_ASM190241v1	3770	blaCTX-M-15	plasmid	Beta-lactam
Cluster2313	GCF_001902415.1_ASM190241v1_NZ_CP018441.1_79450_82051_plasmid	GCF_001902415.1_ASM190241v1	2600	aac(3)-IIa	plasmid	Aminoglycoside
Cluster2400	GCF_001902415.1_ASM190241v1_NZ_CP018441.1_82870_85057_plasmid	GCF_001902415.1_ASM190241v1	2186	blaOXA-1	plasmid	Beta-lactam
Cluster2400	GCF_001902415.1_ASM190241v1_NZ_CP018441.1_82870_85057_plasmid	GCF_001902415.1_ASM190241v1	2186	catB3	plasmid	Phenicol
Cluster2400	GCF_001902415.1_ASM190241v1_NZ_CP018441.1_82870_85057_plasmid	GCF_001902415.1_ASM190241v1	2186	aac(6')-Ib-cr	plasmid	Aminoglycoside,Fluoroquinolone
Cluster1205	GCF_001902415.1_ASM190241v1_NZ_CP018442.1_10564_21309_plasmid	GCF_001902415.1_ASM190241v1	10744	aadA2	plasmid	Aminoglycoside
Cluster1205	GCF_001902415.1_ASM190241v1_NZ_CP018442.1_10564_21309_plasmid	GCF_001902415.1_ASM190241v1	10744	mph(A)	plasmid	Macrolide
Cluster1205	GCF_001902415.1_ASM190241v1_NZ_CP018442.1_10564_21309_plasmid	GCF_001902415.1_ASM190241v1	10744	sul1	plasmid	Folate pathway antagonist
Cluster1205	GCF_001902415.1_ASM190241v1_NZ_CP018442.1_10564_21309_plasmid	GCF_001902415.1_ASM190241v1	10744	dfrA12	plasmid	Folate pathway antagonist
Cluster1477	GCF_001902435.1_ASM190243v1_NZ_CP018448.1_63075_70792_plasmid	GCF_001902435.1_ASM190243v1	7716	dfrA14	plasmid	Folate pathway antagonist
Cluster2122	GCF_001902435.1_ASM190243v1_NZ_CP018448.1_7094_10608_plasmid	GCF_001902435.1_ASM190243v1	3513	tet(D)	plasmid	Tetracycline
Cluster1967	GCF_001902435.1_ASM190243v1_NZ_CP018448.1_79040_83333_plasmid	GCF_001902435.1_ASM190243v1	4292	floR	plasmid	Phenicol
Cluster2272	GCF_001902475.1_ASM190247v1_NZ_CP018454.1_1669076_1671861_chromosome	GCF_001902475.1_ASM190247v1	2784	aadA2b	chromosome	Aminoglycoside
Cluster2272	GCF_001902475.1_ASM190247v1_NZ_CP018454.1_1669076_1671861_chromosome	GCF_001902475.1_ASM190247v1	2784	sul1	chromosome	Folate pathway antagonist
Cluster2066	GCF_001902475.1_ASM190247v1_NZ_CP018455.1_156026_159834_plasmid	GCF_001902475.1_ASM190247v1	3807	rmtB	plasmid	Aminoglycoside
Cluster2066	GCF_001902475.1_ASM190247v1_NZ_CP018455.1_156026_159834_plasmid	GCF_001902475.1_ASM190247v1	3807	blaTEM-1B	plasmid	Beta-lactam
Cluster2025	GCF_001902475.1_ASM190247v1_NZ_CP018455.1_162457_3930_plasmid	GCF_001902475.1_ASM190247v1	4024	blaCTX-M-65	plasmid	Beta-lactam
Cluster2122	GCF_001902515.1_ASM190251v1_NZ_CP018451.1_52231_55745_plasmid	GCF_001902515.1_ASM190251v1	3513	tet(D)	plasmid	Tetracycline
Cluster1967	GCF_001902515.1_ASM190251v1_NZ_CP018451.1_70190_74483_plasmid	GCF_001902515.1_ASM190251v1	4292	floR	plasmid	Phenicol
Cluster1114	GCF_001902535.1_ASM190253v1_NZ_CP018352.1_1583219_1595171_chromosome	GCF_001902535.1_ASM190253v1	11951	sul1	chromosome	Folate pathway antagonist
Cluster2061	GCF_001902535.1_ASM190253v1_NZ_CP018352.1_1595990_1599834_chromosome	GCF_001902535.1_ASM190253v1	3843	blaCTX-M-15	chromosome	Beta-lactam
Cluster1114	GCF_001902535.1_ASM190253v1_NZ_CP018352.1_5055113_5067065_chromosome	GCF_001902535.1_ASM190253v1	11951	sul1	chromosome	Folate pathway antagonist
Cluster2061	GCF_001902535.1_ASM190253v1_NZ_CP018352.1_5067884_5071728_chromosome	GCF_001902535.1_ASM190253v1	3843	blaCTX-M-15	chromosome	Beta-lactam
Cluster1114	GCF_001908715.1_ASM190871v1_NZ_CP018675.1_147662_159614_plasmid	GCF_001908715.1_ASM190871v1	11951	sul1	plasmid	Folate pathway antagonist
Cluster2400	GCF_001908895.1_ASM190889v1_NZ_CP018693.1_51284_53471_plasmid	GCF_001908895.1_ASM190889v1	2186	blaOXA-1	plasmid	Beta-lactam
Cluster2400	GCF_001908895.1_ASM190889v1_NZ_CP018693.1_51284_53471_plasmid	GCF_001908895.1_ASM190889v1	2186	catB3	plasmid	Phenicol
Cluster2400	GCF_001908895.1_ASM190889v1_NZ_CP018693.1_51284_53471_plasmid	GCF_001908895.1_ASM190889v1	2186	aac(6')-Ib-cr	plasmid	Aminoglycoside,Fluoroquinolone
Cluster2313	GCF_001908895.1_ASM190889v1_NZ_CP018693.1_54290_56891_plasmid	GCF_001908895.1_ASM190889v1	2600	aac(3)-IIa	plasmid	Aminoglycoside
Cluster2074	GCF_001908895.1_ASM190889v1_NZ_CP018693.1_57710_61481_plasmid	GCF_001908895.1_ASM190889v1	3770	blaCTX-M-15	plasmid	Beta-lactam
Cluster2231	GCF_001908895.1_ASM190889v1_NZ_CP018693.1_76518_79520_plasmid	GCF_001908895.1_ASM190889v1	3001	aph(3')-Ia	plasmid	Aminoglycoside
Cluster2400	GCF_001913175.1_ASM191317v1_NZ_CP018737.1_10536_12723_plasmid	GCF_001913175.1_ASM191317v1	2186	blaOXA-1	plasmid	Beta-lactam
Cluster2400	GCF_001913175.1_ASM191317v1_NZ_CP018737.1_10536_12723_plasmid	GCF_001913175.1_ASM191317v1	2186	catB3	plasmid	Phenicol
Cluster2400	GCF_001913175.1_ASM191317v1_NZ_CP018737.1_10536_12723_plasmid	GCF_001913175.1_ASM191317v1	2186	aac(6')-Ib-cr	plasmid	Aminoglycoside,Fluoroquinolone
Cluster1477	GCF_001913175.1_ASM191317v1_NZ_CP018737.1_63318_71035_plasmid	GCF_001913175.1_ASM191317v1	7716	dfrA14	plasmid	Folate pathway antagonist
Cluster2313	GCF_001913175.1_ASM191317v1_NZ_CP018737.1_7116_9717_plasmid	GCF_001913175.1_ASM191317v1	2600	aac(3)-IIa	plasmid	Aminoglycoside
Cluster1921	GCF_001931555.1_ASM193155v1_NZ_CP016407.1_278450_282929_plasmid	GCF_001931555.1_ASM193155v1	4478	blaCTX-M-65	plasmid	Beta-lactam
Cluster1098	GCF_001931555.1_ASM193155v1_NZ_CP016407.1_286841_299028_plasmid	GCF_001931555.1_ASM193155v1	12186	aph(4)-Ia	plasmid	Aminoglycoside
Cluster1098	GCF_001931555.1_ASM193155v1_NZ_CP016407.1_286841_299028_plasmid	GCF_001931555.1_ASM193155v1	12186	aac(3)-IV	plasmid	Aminoglycoside
Cluster1098	GCF_001931555.1_ASM193155v1_NZ_CP016407.1_286841_299028_plasmid	GCF_001931555.1_ASM193155v1	12186	floR	plasmid	Phenicol
Cluster1921	GCF_001931575.1_ASM193157v1_NZ_CP016409.1_277622_282101_plasmid	GCF_001931575.1_ASM193157v1	4478	blaCTX-M-65	plasmid	Beta-lactam
Cluster2331	GCF_001931575.1_ASM193157v1_NZ_CP016409.1_282920_285418_plasmid	GCF_001931575.1_ASM193157v1	2497	fosA3	plasmid	Fosfomycin
Cluster1098	GCF_001931575.1_ASM193157v1_NZ_CP016409.1_286237_298424_plasmid	GCF_001931575.1_ASM193157v1	12186	aph(4)-Ia	plasmid	Aminoglycoside
Cluster1098	GCF_001931575.1_ASM193157v1_NZ_CP016409.1_286237_298424_plasmid	GCF_001931575.1_ASM193157v1	12186	aac(3)-IV	plasmid	Aminoglycoside
Cluster1098	GCF_001931575.1_ASM193157v1_NZ_CP016409.1_286237_298424_plasmid	GCF_001931575.1_ASM193157v1	12186	floR	plasmid	Phenicol
Cluster1921	GCF_001931595.1_ASM193159v1_NZ_CP016411.1_275235_279714_plasmid	GCF_001931595.1_ASM193159v1	4478	blaCTX-M-65	plasmid	Beta-lactam
Cluster1098	GCF_001931595.1_ASM193159v1_NZ_CP016411.1_280533_292720_plasmid	GCF_001931595.1_ASM193159v1	12186	aph(4)-Ia	plasmid	Aminoglycoside
Cluster1098	GCF_001931595.1_ASM193159v1_NZ_CP016411.1_280533_292720_plasmid	GCF_001931595.1_ASM193159v1	12186	aac(3)-IV	plasmid	Aminoglycoside
Cluster1098	GCF_001931595.1_ASM193159v1_NZ_CP016411.1_280533_292720_plasmid	GCF_001931595.1_ASM193159v1	12186	floR	plasmid	Phenicol
Cluster1921	GCF_001931615.1_ASM193161v1_NZ_CP016413.1_277622_282101_plasmid	GCF_001931615.1_ASM193161v1	4478	blaCTX-M-65	plasmid	Beta-lactam
Cluster1098	GCF_001931615.1_ASM193161v1_NZ_CP016413.1_282920_295107_plasmid	GCF_001931615.1_ASM193161v1	12186	aph(4)-Ia	plasmid	Aminoglycoside
Cluster1098	GCF_001931615.1_ASM193161v1_NZ_CP016413.1_282920_295107_plasmid	GCF_001931615.1_ASM193161v1	12186	aac(3)-IV	plasmid	Aminoglycoside
Cluster1098	GCF_001931615.1_ASM193161v1_NZ_CP016413.1_282920_295107_plasmid	GCF_001931615.1_ASM193161v1	12186	floR	plasmid	Phenicol
Cluster2149	GCF_001936315.1_ASM193631v1_NZ_CP017632.1_163655_167032_plasmid	GCF_001936315.1_ASM193631v1	3376	blaCTX-M-14	plasmid	Beta-lactam
Cluster2149	GCF_001936315.1_ASM193631v1_NZ_CP017632.1_163655_167032_plasmid	GCF_001936315.1_ASM193631v1	3376	fosA3	plasmid	Fosfomycin
Cluster2230	GCF_001936315.1_ASM193631v1_NZ_CP017632.1_17832_20837_plasmid	GCF_001936315.1_ASM193631v1	3004	sul1	plasmid	Folate pathway antagonist
Cluster1987	GCF_001936315.1_ASM193631v1_NZ_CP017632.1_185456_189623_plasmid	GCF_001936315.1_ASM193631v1	4166	mph(A)	plasmid	Macrolide
Cluster2630	GCF_001936315.1_ASM193631v1_NZ_CP017632.1_21656_22697_plasmid	GCF_001936315.1_ASM193631v1	1040	aph(3')-Ia	plasmid	Aminoglycoside
Cluster1807	GCF_001936315.1_ASM193631v1_NZ_CP017633.1_11946_17127_plasmid	GCF_001936315.1_ASM193631v1	5180	oqxB	plasmid	Fluoroquinolone
Cluster1807	GCF_001936315.1_ASM193631v1_NZ_CP017633.1_11946_17127_plasmid	GCF_001936315.1_ASM193631v1	5180	oqxA	plasmid	Fluoroquinolone
Cluster889	GCF_001936315.1_ASM193631v1_NZ_CP017633.1_42046_56821_plasmid	GCF_001936315.1_ASM193631v1	14774	aph(6)-Id	plasmid	Aminoglycoside
Cluster889	GCF_001936315.1_ASM193631v1_NZ_CP017633.1_42046_56821_plasmid	GCF_001936315.1_ASM193631v1	14774	aph(3'')-Ib	plasmid	Aminoglycoside
Cluster889	GCF_001936315.1_ASM193631v1_NZ_CP017633.1_42046_56821_plasmid	GCF_001936315.1_ASM193631v1	14774	floR	plasmid	Phenicol
Cluster889	GCF_001936315.1_ASM193631v1_NZ_CP017633.1_42046_56821_plasmid	GCF_001936315.1_ASM193631v1	14774	sul2	plasmid	Folate pathway antagonist
Cluster889	GCF_001936315.1_ASM193631v1_NZ_CP017633.1_42046_56821_plasmid	GCF_001936315.1_ASM193631v1	14774	tet(A)	plasmid	Tetracycline
Cluster2331	GCF_001936315.1_ASM193631v1_NZ_CP017633.1_4344_6842_plasmid	GCF_001936315.1_ASM193631v1	2497	fosA3	plasmid	Fosfomycin
Cluster2630	GCF_001952835.1_ASM195283v1_NZ_CP019220.1_39388_40429_plasmid	GCF_001952835.1_ASM195283v1	1040	aph(3')-Ia	plasmid	Aminoglycoside
Cluster1691	GCF_001952835.1_ASM195283v1_NZ_CP019220.1_54551_60583_plasmid	GCF_001952835.1_ASM195283v1	6031	aac(3)-IId	plasmid	Aminoglycoside
Cluster1987	GCF_001969285.3_ASM196928v4_NZ_CP019214.3_101012_105179_plasmid	GCF_001969285.3_ASM196928v4	4166	mph(A)	plasmid	Macrolide
Cluster2149	GCF_001969285.3_ASM196928v4_NZ_CP019214.3_157345_160722_plasmid	GCF_001969285.3_ASM196928v4	3376	blaCTX-M-14	plasmid	Beta-lactam
Cluster2149	GCF_001969285.3_ASM196928v4_NZ_CP019214.3_157345_160722_plasmid	GCF_001969285.3_ASM196928v4	3376	fosA3	plasmid	Fosfomycin
Cluster2230	GCF_001969285.3_ASM196928v4_NZ_CP019214.3_191680_194685_plasmid	GCF_001969285.3_ASM196928v4	3004	sul1	plasmid	Folate pathway antagonist
Cluster1802	GCF_001969285.3_ASM196928v4_NZ_CP019214.3_197846_203053_plasmid	GCF_001969285.3_ASM196928v4	5206	oqxB	plasmid	Fluoroquinolone
Cluster1802	GCF_001969285.3_ASM196928v4_NZ_CP019214.3_197846_203053_plasmid	GCF_001969285.3_ASM196928v4	5206	oqxA	plasmid	Fluoroquinolone
Cluster2589	GCF_001971565.1_ASM197156v1_NZ_CP015617.1_8171_9426_plasmid	GCF_001971565.1_ASM197156v1	1254	aph(3')-Ia	plasmid	Aminoglycoside
Cluster1802	GCF_001971765.1_ASM197176v1_NZ_CP019356.1_130828_136035_plasmid	GCF_001971765.1_ASM197176v1	5206	oqxB	plasmid	Fluoroquinolone
Cluster1802	GCF_001971765.1_ASM197176v1_NZ_CP019356.1_130828_136035_plasmid	GCF_001971765.1_ASM197176v1	5206	oqxA	plasmid	Fluoroquinolone
Cluster2630	GCF_001971765.1_ASM197176v1_NZ_CP019356.1_250924_251965_plasmid	GCF_001971765.1_ASM197176v1	1040	aph(3')-Ia	plasmid	Aminoglycoside
Cluster1246	GCF_001989495.1_ASM198949v1_NZ_CP017283.1_4149_14389_plasmid	GCF_001989495.1_ASM198949v1	10239	aadA2	plasmid	Aminoglycoside
Cluster1246	GCF_001989495.1_ASM198949v1_NZ_CP017283.1_4149_14389_plasmid	GCF_001989495.1_ASM198949v1	10239	blaNDM-9	plasmid	Beta-lactam
Cluster1246	GCF_001989495.1_ASM198949v1_NZ_CP017283.1_4149_14389_plasmid	GCF_001989495.1_ASM198949v1	10239	sul1	plasmid	Folate pathway antagonist
Cluster1246	GCF_001989495.1_ASM198949v1_NZ_CP017283.1_4149_14389_plasmid	GCF_001989495.1_ASM198949v1	10239	dfrA12	plasmid	Folate pathway antagonist
Cluster2276	GCF_001989635.1_ASM198963v1_NZ_CP019443.1_137589_140370_plasmid	GCF_001989635.1_ASM198963v1	2780	aadA17	plasmid	Aminoglycoside
Cluster2276	GCF_001989635.1_ASM198963v1_NZ_CP019443.1_137589_140370_plasmid	GCF_001989635.1_ASM198963v1	2780	lnu(F)	plasmid	Lincosamide
Cluster2444	GCF_002009315.1_ASM200931v1_NZ_CP019903.1_979540_981457_chromosome	GCF_002009315.1_ASM200931v1	1916	blaTEM-1B	chromosome	Beta-lactam
Cluster1942	GCF_002009315.1_ASM200931v1_NZ_CP019903.1_982276_986663_chromosome	GCF_002009315.1_ASM200931v1	4386	aph(6)-Id	chromosome	Aminoglycoside
Cluster1942	GCF_002009315.1_ASM200931v1_NZ_CP019903.1_982276_986663_chromosome	GCF_002009315.1_ASM200931v1	4386	aph(3'')-Ib	chromosome	Aminoglycoside
Cluster1942	GCF_002009315.1_ASM200931v1_NZ_CP019903.1_982276_986663_chromosome	GCF_002009315.1_ASM200931v1	4386	sul2	chromosome	Folate pathway antagonist
Cluster2648	GCF_002009315.1_ASM200931v1_NZ_CP019905.1_49292_50284_plasmid	GCF_002009315.1_ASM200931v1	991	aph(3')-Ia	plasmid	Aminoglycoside
Cluster1942	GCF_002011985.1_ASM201198v1_NZ_CP018954.1_86595_90982_plasmid	GCF_002011985.1_ASM201198v1	4386	aph(6)-Id	plasmid	Aminoglycoside
Cluster1942	GCF_002011985.1_ASM201198v1_NZ_CP018954.1_86595_90982_plasmid	GCF_002011985.1_ASM201198v1	4386	aph(3'')-Ib	plasmid	Aminoglycoside
Cluster1942	GCF_002011985.1_ASM201198v1_NZ_CP018954.1_86595_90982_plasmid	GCF_002011985.1_ASM201198v1	4386	sul2	plasmid	Folate pathway antagonist
Cluster2444	GCF_002011985.1_ASM201198v1_NZ_CP018954.1_91801_93718_plasmid	GCF_002011985.1_ASM201198v1	1916	blaTEM-1B	plasmid	Beta-lactam
Cluster2400	GCF_002012005.1_ASM201200v1_NZ_CP018964.1_33634_35821_plasmid	GCF_002012005.1_ASM201200v1	2186	blaOXA-1	plasmid	Beta-lactam
Cluster2400	GCF_002012005.1_ASM201200v1_NZ_CP018964.1_33634_35821_plasmid	GCF_002012005.1_ASM201200v1	2186	catB3	plasmid	Phenicol
Cluster2400	GCF_002012005.1_ASM201200v1_NZ_CP018964.1_33634_35821_plasmid	GCF_002012005.1_ASM201200v1	2186	aac(6')-Ib-cr	plasmid	Aminoglycoside,Fluoroquinolone
Cluster2018	GCF_002012005.1_ASM201200v1_NZ_CP018964.1_36640_40699_plasmid	GCF_002012005.1_ASM201200v1	4058	blaCTX-M-15	plasmid	Beta-lactam
Cluster1180	GCF_002012005.1_ASM201200v1_NZ_CP018964.1_41518_52557_plasmid	GCF_002012005.1_ASM201200v1	11038	aadA5	plasmid	Aminoglycoside
Cluster1180	GCF_002012005.1_ASM201200v1_NZ_CP018964.1_41518_52557_plasmid	GCF_002012005.1_ASM201200v1	11038	mph(A)	plasmid	Macrolide
Cluster1180	GCF_002012005.1_ASM201200v1_NZ_CP018964.1_41518_52557_plasmid	GCF_002012005.1_ASM201200v1	11038	sul1	plasmid	Folate pathway antagonist
Cluster1180	GCF_002012005.1_ASM201200v1_NZ_CP018964.1_41518_52557_plasmid	GCF_002012005.1_ASM201200v1	11038	dfrA17	plasmid	Folate pathway antagonist
Cluster2289	GCF_002012045.1_ASM201204v1_NZ_CP018974.1_50359_53068_plasmid	GCF_002012045.1_ASM201204v1	2708	blaOXA-1	plasmid	Beta-lactam
Cluster2289	GCF_002012045.1_ASM201204v1_NZ_CP018974.1_50359_53068_plasmid	GCF_002012045.1_ASM201204v1	2708	catB3	plasmid	Phenicol
Cluster2289	GCF_002012045.1_ASM201204v1_NZ_CP018974.1_50359_53068_plasmid	GCF_002012045.1_ASM201204v1	2708	aac(6')-Ib-cr	plasmid	Aminoglycoside,Fluoroquinolone
Cluster1214	GCF_002012085.1_ASM201208v1_NZ_CP018990.1_121133_131685_plasmid	GCF_002012085.1_ASM201208v1	10551	aadA5	plasmid	Aminoglycoside
Cluster1214	GCF_002012085.1_ASM201208v1_NZ_CP018990.1_121133_131685_plasmid	GCF_002012085.1_ASM201208v1	10551	mph(A)	plasmid	Macrolide
Cluster1214	GCF_002012085.1_ASM201208v1_NZ_CP018990.1_121133_131685_plasmid	GCF_002012085.1_ASM201208v1	10551	sul1	plasmid	Folate pathway antagonist
Cluster1214	GCF_002012085.1_ASM201208v1_NZ_CP018990.1_121133_131685_plasmid	GCF_002012085.1_ASM201208v1	10551	dfrA17	plasmid	Folate pathway antagonist
Cluster1967	GCF_002012105.1_ASM201210v1_NZ_CP018993.1_60730_65023_plasmid	GCF_002012105.1_ASM201210v1	4292	floR	plasmid	Phenicol
Cluster2444	GCF_002012105.1_ASM201210v1_NZ_CP018994.1_13222_15139_plasmid	GCF_002012105.1_ASM201210v1	1916	blaTEM-1B	plasmid	Beta-lactam
Cluster1942	GCF_002012105.1_ASM201210v1_NZ_CP018994.1_15958_20345_plasmid	GCF_002012105.1_ASM201210v1	4386	aph(6)-Id	plasmid	Aminoglycoside
Cluster1942	GCF_002012105.1_ASM201210v1_NZ_CP018994.1_15958_20345_plasmid	GCF_002012105.1_ASM201210v1	4386	aph(3'')-Ib	plasmid	Aminoglycoside
Cluster1942	GCF_002012105.1_ASM201210v1_NZ_CP018994.1_15958_20345_plasmid	GCF_002012105.1_ASM201210v1	4386	sul2	plasmid	Folate pathway antagonist
Cluster1569	GCF_002012125.1_ASM201212v1_NZ_CP019001.1_81557_88446_plasmid	GCF_002012125.1_ASM201212v1	6888	blaKPC-2	plasmid	Beta-lactam
Cluster1596	GCF_002012205.1_ASM201220v1_NZ_CP018982.1_72327_78985_plasmid	GCF_002012205.1_ASM201220v1	6657	aph(6)-Id	plasmid	Aminoglycoside
Cluster1596	GCF_002012205.1_ASM201220v1_NZ_CP018982.1_72327_78985_plasmid	GCF_002012205.1_ASM201220v1	6657	aph(3'')-Ib	plasmid	Aminoglycoside
Cluster1596	GCF_002012205.1_ASM201220v1_NZ_CP018982.1_72327_78985_plasmid	GCF_002012205.1_ASM201220v1	6657	sul2	plasmid	Folate pathway antagonist
Cluster1596	GCF_002012205.1_ASM201220v1_NZ_CP018982.1_72327_78985_plasmid	GCF_002012205.1_ASM201220v1	6657	tet(A)	plasmid	Tetracycline
Cluster1261	GCF_002012205.1_ASM201220v1_NZ_CP018982.1_79804_89771_plasmid	GCF_002012205.1_ASM201220v1	9966	aadA5	plasmid	Aminoglycoside
Cluster1261	GCF_002012205.1_ASM201220v1_NZ_CP018982.1_79804_89771_plasmid	GCF_002012205.1_ASM201220v1	9966	mph(A)	plasmid	Macrolide
Cluster1261	GCF_002012205.1_ASM201220v1_NZ_CP018982.1_79804_89771_plasmid	GCF_002012205.1_ASM201220v1	9966	sul1	plasmid	Folate pathway antagonist
Cluster1261	GCF_002012205.1_ASM201220v1_NZ_CP018982.1_79804_89771_plasmid	GCF_002012205.1_ASM201220v1	9966	dfrA17	plasmid	Folate pathway antagonist
Cluster1274	GCF_002012225.1_ASM201222v1_NZ_CP019028.1_53865_63778_plasmid	GCF_002012225.1_ASM201222v1	9912	aadA5	plasmid	Aminoglycoside
Cluster1274	GCF_002012225.1_ASM201222v1_NZ_CP019028.1_53865_63778_plasmid	GCF_002012225.1_ASM201222v1	9912	mph(A)	plasmid	Macrolide
Cluster1274	GCF_002012225.1_ASM201222v1_NZ_CP019028.1_53865_63778_plasmid	GCF_002012225.1_ASM201222v1	9912	sul1	plasmid	Folate pathway antagonist
Cluster1274	GCF_002012225.1_ASM201222v1_NZ_CP019028.1_53865_63778_plasmid	GCF_002012225.1_ASM201222v1	9912	dfrA17	plasmid	Folate pathway antagonist
Cluster1928	GCF_002012225.1_ASM201222v1_NZ_CP019028.1_64597_69038_plasmid	GCF_002012225.1_ASM201222v1	4440	erm(B)	plasmid	Macrolide, Lincosamide, Streptogramin B
Cluster2313	GCF_002012225.1_ASM201222v1_NZ_CP019029.1_2842319_2844920_chromosome	GCF_002012225.1_ASM201222v1	2600	aac(3)-IIa	chromosome	Aminoglycoside
Cluster2400	GCF_002012225.1_ASM201222v1_NZ_CP019029.1_2845739_2847926_chromosome	GCF_002012225.1_ASM201222v1	2186	blaOXA-1	chromosome	Beta-lactam
Cluster2400	GCF_002012225.1_ASM201222v1_NZ_CP019029.1_2845739_2847926_chromosome	GCF_002012225.1_ASM201222v1	2186	catB3	chromosome	Phenicol
Cluster2400	GCF_002012225.1_ASM201222v1_NZ_CP019029.1_2845739_2847926_chromosome	GCF_002012225.1_ASM201222v1	2186	aac(6')-Ib-cr	chromosome	Aminoglycoside,Fluoroquinolone
Cluster1596	GCF_002012245.1_ASM201224v1_NZ_CP018998.1_85244_91902_plasmid	GCF_002012245.1_ASM201224v1	6657	aph(6)-Id	plasmid	Aminoglycoside
Cluster1596	GCF_002012245.1_ASM201224v1_NZ_CP018998.1_85244_91902_plasmid	GCF_002012245.1_ASM201224v1	6657	aph(3'')-Ib	plasmid	Aminoglycoside
Cluster1596	GCF_002012245.1_ASM201224v1_NZ_CP018998.1_85244_91902_plasmid	GCF_002012245.1_ASM201224v1	6657	sul2	plasmid	Folate pathway antagonist
Cluster1596	GCF_002012245.1_ASM201224v1_NZ_CP018998.1_85244_91902_plasmid	GCF_002012245.1_ASM201224v1	6657	tet(A)	plasmid	Tetracycline
Cluster1261	GCF_002012245.1_ASM201224v1_NZ_CP018998.1_92721_3683_plasmid	GCF_002012245.1_ASM201224v1	9967	aadA5	plasmid	Aminoglycoside
Cluster1261	GCF_002012245.1_ASM201224v1_NZ_CP018998.1_92721_3683_plasmid	GCF_002012245.1_ASM201224v1	9967	mph(A)	plasmid	Macrolide
Cluster1261	GCF_002012245.1_ASM201224v1_NZ_CP018998.1_92721_3683_plasmid	GCF_002012245.1_ASM201224v1	9967	sul1	plasmid	Folate pathway antagonist
Cluster1261	GCF_002012245.1_ASM201224v1_NZ_CP018998.1_92721_3683_plasmid	GCF_002012245.1_ASM201224v1	9967	dfrA17	plasmid	Folate pathway antagonist
Cluster1942	GCF_002012245.1_ASM201224v1_NZ_CP018999.1_123458_127845_plasmid	GCF_002012245.1_ASM201224v1	4386	aph(6)-Id	plasmid	Aminoglycoside
Cluster1942	GCF_002012245.1_ASM201224v1_NZ_CP018999.1_123458_127845_plasmid	GCF_002012245.1_ASM201224v1	4386	aph(3'')-Ib	plasmid	Aminoglycoside
Cluster1942	GCF_002012245.1_ASM201224v1_NZ_CP018999.1_123458_127845_plasmid	GCF_002012245.1_ASM201224v1	4386	sul2	plasmid	Folate pathway antagonist
Cluster2574	GCF_002012245.1_ASM201224v1_NZ_CP018999.1_137567_138903_plasmid	GCF_002012245.1_ASM201224v1	1335	aac(3)-IId	plasmid	Aminoglycoside
Cluster2630	GCF_002012245.1_ASM201224v1_NZ_CP018999.1_139722_140763_plasmid	GCF_002012245.1_ASM201224v1	1040	aph(3')-Ia	plasmid	Aminoglycoside
Cluster1569	GCF_002012245.1_ASM201224v1_NZ_CP018999.1_141582_2309_plasmid	GCF_002012245.1_ASM201224v1	6888	blaKPC-2	plasmid	Beta-lactam
Cluster1261	GCF_002012265.1_ASM201226v1_NZ_CP019009.1_118762_128729_plasmid	GCF_002012265.1_ASM201226v1	9966	aadA5	plasmid	Aminoglycoside
Cluster1261	GCF_002012265.1_ASM201226v1_NZ_CP019009.1_118762_128729_plasmid	GCF_002012265.1_ASM201226v1	9966	mph(A)	plasmid	Macrolide
Cluster1261	GCF_002012265.1_ASM201226v1_NZ_CP019009.1_118762_128729_plasmid	GCF_002012265.1_ASM201226v1	9966	sul1	plasmid	Folate pathway antagonist
Cluster1261	GCF_002012265.1_ASM201226v1_NZ_CP019009.1_118762_128729_plasmid	GCF_002012265.1_ASM201226v1	9966	dfrA17	plasmid	Folate pathway antagonist
Cluster1596	GCF_002012265.1_ASM201226v1_NZ_CP019009.1_129548_5301_plasmid	GCF_002012265.1_ASM201226v1	6657	aph(6)-Id	plasmid	Aminoglycoside
Cluster1596	GCF_002012265.1_ASM201226v1_NZ_CP019009.1_129548_5301_plasmid	GCF_002012265.1_ASM201226v1	6657	aph(3'')-Ib	plasmid	Aminoglycoside
Cluster1596	GCF_002012265.1_ASM201226v1_NZ_CP019009.1_129548_5301_plasmid	GCF_002012265.1_ASM201226v1	6657	sul2	plasmid	Folate pathway antagonist
Cluster1596	GCF_002012265.1_ASM201226v1_NZ_CP019009.1_129548_5301_plasmid	GCF_002012265.1_ASM201226v1	6657	tet(A)	plasmid	Tetracycline
Cluster771	GCF_002082625.2_ASM208262v2_NZ_CP020584.1_950081_967081_chromosome	GCF_002082625.2_ASM208262v2	16999	aadA1	chromosome	Aminoglycoside
Cluster771	GCF_002082625.2_ASM208262v2_NZ_CP020584.1_950081_967081_chromosome	GCF_002082625.2_ASM208262v2	16999	armA	chromosome	Aminoglycoside
Cluster771	GCF_002082625.2_ASM208262v2_NZ_CP020584.1_950081_967081_chromosome	GCF_002082625.2_ASM208262v2	16999	aac(6')-Ib3	chromosome	Aminoglycoside
Cluster771	GCF_002082625.2_ASM208262v2_NZ_CP020584.1_950081_967081_chromosome	GCF_002082625.2_ASM208262v2	16999	mph(E)	chromosome	Macrolide
Cluster771	GCF_002082625.2_ASM208262v2_NZ_CP020584.1_950081_967081_chromosome	GCF_002082625.2_ASM208262v2	16999	catB8	chromosome	Phenicol
Cluster771	GCF_002082625.2_ASM208262v2_NZ_CP020584.1_950081_967081_chromosome	GCF_002082625.2_ASM208262v2	16999	sul1	chromosome	Folate pathway antagonist
Cluster771	GCF_002082625.2_ASM208262v2_NZ_CP020584.1_950081_967081_chromosome	GCF_002082625.2_ASM208262v2	16999	msr(E)	chromosome	Macrolide, Streptogramin B
Cluster771	GCF_002082625.2_ASM208262v2_NZ_CP020584.1_950081_967081_chromosome	GCF_002082625.2_ASM208262v2	16999	aac(6')-Ib-cr	chromosome	Aminoglycoside,Fluoroquinolone
Cluster2521	GCF_002082685.1_ASM208268v1_NZ_CP020590.1_2440382_2441961_chromosome	GCF_002082685.1_ASM208268v1	1578	blaTEM-1D	chromosome	Beta-lactam
Cluster2521	GCF_002082705.1_ASM208270v1_NZ_CP020574.1_1256575_1258154_chromosome	GCF_002082705.1_ASM208270v1	1578	blaTEM-1D	chromosome	Beta-lactam
Cluster771	GCF_002082725.1_ASM208272v1_NZ_CP020592.1_1603919_1620919_chromosome	GCF_002082725.1_ASM208272v1	16999	aadA1	chromosome	Aminoglycoside
Cluster771	GCF_002082725.1_ASM208272v1_NZ_CP020592.1_1603919_1620919_chromosome	GCF_002082725.1_ASM208272v1	16999	armA	chromosome	Aminoglycoside
Cluster771	GCF_002082725.1_ASM208272v1_NZ_CP020592.1_1603919_1620919_chromosome	GCF_002082725.1_ASM208272v1	16999	aac(6')-Ib3	chromosome	Aminoglycoside
Cluster771	GCF_002082725.1_ASM208272v1_NZ_CP020592.1_1603919_1620919_chromosome	GCF_002082725.1_ASM208272v1	16999	mph(E)	chromosome	Macrolide
Cluster771	GCF_002082725.1_ASM208272v1_NZ_CP020592.1_1603919_1620919_chromosome	GCF_002082725.1_ASM208272v1	16999	catB8	chromosome	Phenicol
Cluster771	GCF_002082725.1_ASM208272v1_NZ_CP020592.1_1603919_1620919_chromosome	GCF_002082725.1_ASM208272v1	16999	sul1	chromosome	Folate pathway antagonist
Cluster771	GCF_002082725.1_ASM208272v1_NZ_CP020592.1_1603919_1620919_chromosome	GCF_002082725.1_ASM208272v1	16999	msr(E)	chromosome	Macrolide, Streptogramin B
Cluster771	GCF_002082725.1_ASM208272v1_NZ_CP020592.1_1603919_1620919_chromosome	GCF_002082725.1_ASM208272v1	16999	aac(6')-Ib-cr	chromosome	Aminoglycoside,Fluoroquinolone
Cluster2521	GCF_002082745.1_ASM208274v1_NZ_CP020591.1_2460024_2461603_chromosome	GCF_002082745.1_ASM208274v1	1578	blaTEM-1D	chromosome	Beta-lactam
Cluster751	GCF_002082745.1_ASM208274v1_NZ_CP020591.1_3697508_3714923_chromosome	GCF_002082745.1_ASM208274v1	17414	aadA1	chromosome	Aminoglycoside
Cluster751	GCF_002082745.1_ASM208274v1_NZ_CP020591.1_3697508_3714923_chromosome	GCF_002082745.1_ASM208274v1	17414	armA	chromosome	Aminoglycoside
Cluster751	GCF_002082745.1_ASM208274v1_NZ_CP020591.1_3697508_3714923_chromosome	GCF_002082745.1_ASM208274v1	17414	aac(6')-Ib3	chromosome	Aminoglycoside
Cluster751	GCF_002082745.1_ASM208274v1_NZ_CP020591.1_3697508_3714923_chromosome	GCF_002082745.1_ASM208274v1	17414	mph(E)	chromosome	Macrolide
Cluster751	GCF_002082745.1_ASM208274v1_NZ_CP020591.1_3697508_3714923_chromosome	GCF_002082745.1_ASM208274v1	17414	catB8	chromosome	Phenicol
Cluster751	GCF_002082745.1_ASM208274v1_NZ_CP020591.1_3697508_3714923_chromosome	GCF_002082745.1_ASM208274v1	17414	sul1	chromosome	Folate pathway antagonist
Cluster751	GCF_002082745.1_ASM208274v1_NZ_CP020591.1_3697508_3714923_chromosome	GCF_002082745.1_ASM208274v1	17414	msr(E)	chromosome	Macrolide, Streptogramin B
Cluster751	GCF_002082745.1_ASM208274v1_NZ_CP020591.1_3697508_3714923_chromosome	GCF_002082745.1_ASM208274v1	17414	aac(6')-Ib-cr	chromosome	Aminoglycoside,Fluoroquinolone
Cluster2627	GCF_002082745.1_ASM208274v1_NZ_CP020591.1_3715742_3716809_chromosome	GCF_002082745.1_ASM208274v1	1066	aph(3')-Ia	chromosome	Aminoglycoside
Cluster565	GCF_002082785.1_ASM208278v1_NZ_CP020596.1_184238_10618_plasmid	GCF_002082785.1_ASM208278v1	22217	armA	plasmid	Aminoglycoside
Cluster565	GCF_002082785.1_ASM208278v1_NZ_CP020596.1_184238_10618_plasmid	GCF_002082785.1_ASM208278v1	22217	blaPER-7	plasmid	Beta-lactam
Cluster565	GCF_002082785.1_ASM208278v1_NZ_CP020596.1_184238_10618_plasmid	GCF_002082785.1_ASM208278v1	22217	mph(E)	plasmid	Macrolide
Cluster565	GCF_002082785.1_ASM208278v1_NZ_CP020596.1_184238_10618_plasmid	GCF_002082785.1_ASM208278v1	22217	cmlA1	plasmid	Phenicol
Cluster565	GCF_002082785.1_ASM208278v1_NZ_CP020596.1_184238_10618_plasmid	GCF_002082785.1_ASM208278v1	22217	sul1	plasmid	Folate pathway antagonist
Cluster565	GCF_002082785.1_ASM208278v1_NZ_CP020596.1_184238_10618_plasmid	GCF_002082785.1_ASM208278v1	22217	sul1	plasmid	Folate pathway antagonist
Cluster565	GCF_002082785.1_ASM208278v1_NZ_CP020596.1_184238_10618_plasmid	GCF_002082785.1_ASM208278v1	22217	msr(E)	plasmid	Macrolide, Streptogramin B
Cluster565	GCF_002082785.1_ASM208278v1_NZ_CP020596.1_184238_10618_plasmid	GCF_002082785.1_ASM208278v1	22217	ARR-2	plasmid	Rifamycin
Cluster870	GCF_002082845.1_ASM208284v1_NZ_CP020579.1_1536863_1551934_chromosome	GCF_002082845.1_ASM208284v1	15070	aadA1	chromosome	Aminoglycoside
Cluster870	GCF_002082845.1_ASM208284v1_NZ_CP020579.1_1536863_1551934_chromosome	GCF_002082845.1_ASM208284v1	15070	armA	chromosome	Aminoglycoside
Cluster870	GCF_002082845.1_ASM208284v1_NZ_CP020579.1_1536863_1551934_chromosome	GCF_002082845.1_ASM208284v1	15070	aac(6')-Ib3	chromosome	Aminoglycoside
Cluster870	GCF_002082845.1_ASM208284v1_NZ_CP020579.1_1536863_1551934_chromosome	GCF_002082845.1_ASM208284v1	15070	mph(E)	chromosome	Macrolide
Cluster870	GCF_002082845.1_ASM208284v1_NZ_CP020579.1_1536863_1551934_chromosome	GCF_002082845.1_ASM208284v1	15070	catB8	chromosome	Phenicol
Cluster870	GCF_002082845.1_ASM208284v1_NZ_CP020579.1_1536863_1551934_chromosome	GCF_002082845.1_ASM208284v1	15070	sul1	chromosome	Folate pathway antagonist
Cluster870	GCF_002082845.1_ASM208284v1_NZ_CP020579.1_1536863_1551934_chromosome	GCF_002082845.1_ASM208284v1	15070	msr(E)	chromosome	Macrolide, Streptogramin B
Cluster870	GCF_002082845.1_ASM208284v1_NZ_CP020579.1_1536863_1551934_chromosome	GCF_002082845.1_ASM208284v1	15070	aac(6')-Ib-cr	chromosome	Aminoglycoside,Fluoroquinolone
Cluster771	GCF_002082865.1_ASM208286v1_NZ_CP020578.1_3713194_3730194_chromosome	GCF_002082865.1_ASM208286v1	16999	aadA1	chromosome	Aminoglycoside
Cluster771	GCF_002082865.1_ASM208286v1_NZ_CP020578.1_3713194_3730194_chromosome	GCF_002082865.1_ASM208286v1	16999	armA	chromosome	Aminoglycoside
Cluster771	GCF_002082865.1_ASM208286v1_NZ_CP020578.1_3713194_3730194_chromosome	GCF_002082865.1_ASM208286v1	16999	aac(6')-Ib3	chromosome	Aminoglycoside
Cluster771	GCF_002082865.1_ASM208286v1_NZ_CP020578.1_3713194_3730194_chromosome	GCF_002082865.1_ASM208286v1	16999	mph(E)	chromosome	Macrolide
Cluster771	GCF_002082865.1_ASM208286v1_NZ_CP020578.1_3713194_3730194_chromosome	GCF_002082865.1_ASM208286v1	16999	catB8	chromosome	Phenicol
Cluster771	GCF_002082865.1_ASM208286v1_NZ_CP020578.1_3713194_3730194_chromosome	GCF_002082865.1_ASM208286v1	16999	sul1	chromosome	Folate pathway antagonist
Cluster771	GCF_002082865.1_ASM208286v1_NZ_CP020578.1_3713194_3730194_chromosome	GCF_002082865.1_ASM208286v1	16999	msr(E)	chromosome	Macrolide, Streptogramin B
Cluster771	GCF_002082865.1_ASM208286v1_NZ_CP020578.1_3713194_3730194_chromosome	GCF_002082865.1_ASM208286v1	16999	aac(6')-Ib-cr	chromosome	Aminoglycoside,Fluoroquinolone
Cluster771	GCF_002082885.1_ASM208288v1_NZ_CP020581.1_3881138_3898138_chromosome	GCF_002082885.1_ASM208288v1	16999	aadA1	chromosome	Aminoglycoside
Cluster771	GCF_002082885.1_ASM208288v1_NZ_CP020581.1_3881138_3898138_chromosome	GCF_002082885.1_ASM208288v1	16999	armA	chromosome	Aminoglycoside
Cluster771	GCF_002082885.1_ASM208288v1_NZ_CP020581.1_3881138_3898138_chromosome	GCF_002082885.1_ASM208288v1	16999	aac(6')-Ib3	chromosome	Aminoglycoside
Cluster771	GCF_002082885.1_ASM208288v1_NZ_CP020581.1_3881138_3898138_chromosome	GCF_002082885.1_ASM208288v1	16999	mph(E)	chromosome	Macrolide
Cluster771	GCF_002082885.1_ASM208288v1_NZ_CP020581.1_3881138_3898138_chromosome	GCF_002082885.1_ASM208288v1	16999	catB8	chromosome	Phenicol
Cluster771	GCF_002082885.1_ASM208288v1_NZ_CP020581.1_3881138_3898138_chromosome	GCF_002082885.1_ASM208288v1	16999	sul1	chromosome	Folate pathway antagonist
Cluster771	GCF_002082885.1_ASM208288v1_NZ_CP020581.1_3881138_3898138_chromosome	GCF_002082885.1_ASM208288v1	16999	msr(E)	chromosome	Macrolide, Streptogramin B
Cluster771	GCF_002082885.1_ASM208288v1_NZ_CP020581.1_3881138_3898138_chromosome	GCF_002082885.1_ASM208288v1	16999	aac(6')-Ib-cr	chromosome	Aminoglycoside,Fluoroquinolone
Cluster1621	GCF_002113865.1_ASM211386v1_NZ_CP020903.1_10637_17150_plasmid	GCF_002113865.1_ASM211386v1	6512	tet(A)	plasmid	Tetracycline
Cluster2400	GCF_002113865.1_ASM211386v1_NZ_CP020903.1_7631_9818_plasmid	GCF_002113865.1_ASM211386v1	2186	blaOXA-1	plasmid	Beta-lactam
Cluster2400	GCF_002113865.1_ASM211386v1_NZ_CP020903.1_7631_9818_plasmid	GCF_002113865.1_ASM211386v1	2186	catB3	plasmid	Phenicol
Cluster2400	GCF_002113865.1_ASM211386v1_NZ_CP020903.1_7631_9818_plasmid	GCF_002113865.1_ASM211386v1	2186	aac(6')-Ib-cr	plasmid	Aminoglycoside,Fluoroquinolone
Cluster2400	GCF_002113865.1_ASM211386v1_NZ_CP020904.1_54355_56542_plasmid	GCF_002113865.1_ASM211386v1	2186	blaOXA-1	plasmid	Beta-lactam
Cluster2400	GCF_002113865.1_ASM211386v1_NZ_CP020904.1_54355_56542_plasmid	GCF_002113865.1_ASM211386v1	2186	catB3	plasmid	Phenicol
Cluster2400	GCF_002113865.1_ASM211386v1_NZ_CP020904.1_54355_56542_plasmid	GCF_002113865.1_ASM211386v1	2186	aac(6')-Ib-cr	plasmid	Aminoglycoside,Fluoroquinolone
Cluster2313	GCF_002113865.1_ASM211386v1_NZ_CP020904.1_57361_59962_plasmid	GCF_002113865.1_ASM211386v1	2600	aac(3)-IIa	plasmid	Aminoglycoside
Cluster1802	GCF_002116715.2_ASM211671v2_NZ_CP020934.1_33087_38294_plasmid	GCF_002116715.2_ASM211671v2	5206	oqxB	plasmid	Fluoroquinolone
Cluster1802	GCF_002116715.2_ASM211671v2_NZ_CP020934.1_33087_38294_plasmid	GCF_002116715.2_ASM211671v2	5206	oqxA	plasmid	Fluoroquinolone
Cluster1942	GCF_002116715.2_ASM211671v2_NZ_CP020934.1_46427_50814_plasmid	GCF_002116715.2_ASM211671v2	4386	aph(6)-Id	plasmid	Aminoglycoside
Cluster1942	GCF_002116715.2_ASM211671v2_NZ_CP020934.1_46427_50814_plasmid	GCF_002116715.2_ASM211671v2	4386	aph(3'')-Ib	plasmid	Aminoglycoside
Cluster1942	GCF_002116715.2_ASM211671v2_NZ_CP020934.1_46427_50814_plasmid	GCF_002116715.2_ASM211671v2	4386	sul2	plasmid	Folate pathway antagonist
Cluster2630	GCF_002116715.2_ASM211671v2_NZ_CP020934.1_51633_52674_plasmid	GCF_002116715.2_ASM211671v2	1040	aph(3')-Ia	plasmid	Aminoglycoside
Cluster2313	GCF_002142675.1_ASM214267v1_NZ_CP021203.1_110453_113054_plasmid	GCF_002142675.1_ASM214267v1	2600	aac(3)-IIa	plasmid	Aminoglycoside
Cluster1274	GCF_002142675.1_ASM214267v1_NZ_CP021203.1_181107_7493_plasmid	GCF_002142675.1_ASM214267v1	9893	aadA5	plasmid	Aminoglycoside
Cluster1274	GCF_002142675.1_ASM214267v1_NZ_CP021203.1_181107_7493_plasmid	GCF_002142675.1_ASM214267v1	9893	mph(A)	plasmid	Macrolide
Cluster1274	GCF_002142675.1_ASM214267v1_NZ_CP021203.1_181107_7493_plasmid	GCF_002142675.1_ASM214267v1	9893	sul1	plasmid	Folate pathway antagonist
Cluster1274	GCF_002142675.1_ASM214267v1_NZ_CP021203.1_181107_7493_plasmid	GCF_002142675.1_ASM214267v1	9893	dfrA17	plasmid	Folate pathway antagonist
Cluster2331	GCF_002142695.1_ASM214269v1_NZ_CP021177.1_71384_73882_plasmid	GCF_002142695.1_ASM214269v1	2497	fosA3	plasmid	Fosfomycin
Cluster1246	GCF_002142695.1_ASM214269v1_NZ_CP021177.1_74701_84940_plasmid	GCF_002142695.1_ASM214269v1	10238	aadA2	plasmid	Aminoglycoside
Cluster1246	GCF_002142695.1_ASM214269v1_NZ_CP021177.1_74701_84940_plasmid	GCF_002142695.1_ASM214269v1	10238	blaNDM-9	plasmid	Beta-lactam
Cluster1246	GCF_002142695.1_ASM214269v1_NZ_CP021177.1_74701_84940_plasmid	GCF_002142695.1_ASM214269v1	10238	sul1	plasmid	Folate pathway antagonist
Cluster1246	GCF_002142695.1_ASM214269v1_NZ_CP021177.1_74701_84940_plasmid	GCF_002142695.1_ASM214269v1	10238	dfrA12	plasmid	Folate pathway antagonist
Cluster2149	GCF_002142715.1_ASM214271v1_NZ_CP021209.1_108994_112371_plasmid	GCF_002142715.1_ASM214271v1	3376	blaCTX-M-14	plasmid	Beta-lactam
Cluster2149	GCF_002142715.1_ASM214271v1_NZ_CP021209.1_108994_112371_plasmid	GCF_002142715.1_ASM214271v1	3376	fosA3	plasmid	Fosfomycin
Cluster711	GCF_002142715.1_ASM214271v1_NZ_CP021209.1_90002_108175_plasmid	GCF_002142715.1_ASM214271v1	18172	aph(4)-Ia	plasmid	Aminoglycoside
Cluster711	GCF_002142715.1_ASM214271v1_NZ_CP021209.1_90002_108175_plasmid	GCF_002142715.1_ASM214271v1	18172	aac(3)-IV	plasmid	Aminoglycoside
Cluster711	GCF_002142715.1_ASM214271v1_NZ_CP021209.1_90002_108175_plasmid	GCF_002142715.1_ASM214271v1	18172	floR	plasmid	Phenicol
Cluster711	GCF_002142715.1_ASM214271v1_NZ_CP021209.1_90002_108175_plasmid	GCF_002142715.1_ASM214271v1	18172	sul2	plasmid	Folate pathway antagonist
Cluster1830	GCF_002156725.1_ASM215672v1_NZ_CP020837.1_2433491_2438583_chromosome	GCF_002156725.1_ASM215672v1	5091	aadA2b	chromosome	Aminoglycoside
Cluster1830	GCF_002156725.1_ASM215672v1_NZ_CP020837.1_2433491_2438583_chromosome	GCF_002156725.1_ASM215672v1	5091	sul1	chromosome	Folate pathway antagonist
Cluster2231	GCF_002156725.1_ASM215672v1_NZ_CP020838.1_20517_23519_plasmid	GCF_002156725.1_ASM215672v1	3001	aph(3')-Ia	plasmid	Aminoglycoside
Cluster2400	GCF_002156745.1_ASM215674v1_NZ_CP020841.1_5427369_5429556_chromosome	GCF_002156745.1_ASM215674v1	2186	blaOXA-1	chromosome	Beta-lactam
Cluster2400	GCF_002156745.1_ASM215674v1_NZ_CP020841.1_5427369_5429556_chromosome	GCF_002156745.1_ASM215674v1	2186	catB3	chromosome	Phenicol
Cluster2400	GCF_002156745.1_ASM215674v1_NZ_CP020841.1_5427369_5429556_chromosome	GCF_002156745.1_ASM215674v1	2186	aac(6')-Ib-cr	chromosome	Aminoglycoside,Fluoroquinolone
Cluster2400	GCF_002156765.1_ASM215676v1_NZ_CP020848.1_295770_297957_plasmid	GCF_002156765.1_ASM215676v1	2186	blaOXA-1	plasmid	Beta-lactam
Cluster2400	GCF_002156765.1_ASM215676v1_NZ_CP020848.1_295770_297957_plasmid	GCF_002156765.1_ASM215676v1	2186	catB3	plasmid	Phenicol
Cluster2400	GCF_002156765.1_ASM215676v1_NZ_CP020848.1_295770_297957_plasmid	GCF_002156765.1_ASM215676v1	2186	aac(6')-Ib-cr	plasmid	Aminoglycoside,Fluoroquinolone
Cluster2400	GCF_002156785.1_ASM215678v1_NZ_CP020853.1_3273089_3275276_chromosome	GCF_002156785.1_ASM215678v1	2186	blaOXA-1	chromosome	Beta-lactam
Cluster2400	GCF_002156785.1_ASM215678v1_NZ_CP020853.1_3273089_3275276_chromosome	GCF_002156785.1_ASM215678v1	2186	catB3	chromosome	Phenicol
Cluster2400	GCF_002156785.1_ASM215678v1_NZ_CP020853.1_3273089_3275276_chromosome	GCF_002156785.1_ASM215678v1	2186	aac(6')-Ib-cr	chromosome	Aminoglycoside,Fluoroquinolone
Cluster1496	GCF_002156785.1_ASM215678v1_NZ_CP020854.1_219980_227507_plasmid	GCF_002156785.1_ASM215678v1	7526	dfrA14	plasmid	Folate pathway antagonist
Cluster2400	GCF_002156785.1_ASM215678v1_NZ_CP020854.1_228326_230513_plasmid	GCF_002156785.1_ASM215678v1	2186	blaOXA-1	plasmid	Beta-lactam
Cluster2400	GCF_002156785.1_ASM215678v1_NZ_CP020854.1_228326_230513_plasmid	GCF_002156785.1_ASM215678v1	2186	catB3	plasmid	Phenicol
Cluster2400	GCF_002156785.1_ASM215678v1_NZ_CP020854.1_228326_230513_plasmid	GCF_002156785.1_ASM215678v1	2186	aac(6')-Ib-cr	plasmid	Aminoglycoside,Fluoroquinolone
Cluster1715	GCF_002156785.1_ASM215678v1_NZ_CP020854.1_231332_237203_plasmid	GCF_002156785.1_ASM215678v1	5870	qnrB1	plasmid	Fluoroquinolone
Cluster908	GCF_002156785.1_ASM215678v1_NZ_CP020854.1_63426_77984_plasmid	GCF_002156785.1_ASM215678v1	14557	aph(3')-VI	plasmid	Aminoglycoside
Cluster908	GCF_002156785.1_ASM215678v1_NZ_CP020854.1_63426_77984_plasmid	GCF_002156785.1_ASM215678v1	14557	blaNDM-1	plasmid	Beta-lactam
Cluster2538	GCF_002157245.1_ASM215724v1_NZ_CP021180.1_125442_126962_plasmid	GCF_002157245.1_ASM215724v1	1519	blaCTX-M-27	plasmid	Beta-lactam
Cluster1261	GCF_002157245.1_ASM215724v1_NZ_CP021180.1_25825_35792_plasmid	GCF_002157245.1_ASM215724v1	9966	aadA5	plasmid	Aminoglycoside
Cluster1261	GCF_002157245.1_ASM215724v1_NZ_CP021180.1_25825_35792_plasmid	GCF_002157245.1_ASM215724v1	9966	mph(A)	plasmid	Macrolide
Cluster1261	GCF_002157245.1_ASM215724v1_NZ_CP021180.1_25825_35792_plasmid	GCF_002157245.1_ASM215724v1	9966	sul1	plasmid	Folate pathway antagonist
Cluster1261	GCF_002157245.1_ASM215724v1_NZ_CP021180.1_25825_35792_plasmid	GCF_002157245.1_ASM215724v1	9966	dfrA17	plasmid	Folate pathway antagonist
Cluster1754	GCF_002157245.1_ASM215724v1_NZ_CP021180.1_36611_42226_plasmid	GCF_002157245.1_ASM215724v1	5614	aph(6)-Id	plasmid	Aminoglycoside
Cluster1754	GCF_002157245.1_ASM215724v1_NZ_CP021180.1_36611_42226_plasmid	GCF_002157245.1_ASM215724v1	5614	aph(3'')-Ib	plasmid	Aminoglycoside
Cluster1754	GCF_002157245.1_ASM215724v1_NZ_CP021180.1_36611_42226_plasmid	GCF_002157245.1_ASM215724v1	5614	sul2	plasmid	Folate pathway antagonist
Cluster1754	GCF_002157245.1_ASM215724v1_NZ_CP021180.1_36611_42226_plasmid	GCF_002157245.1_ASM215724v1	5614	tet(A)	plasmid	Tetracycline
Cluster2400	GCF_002164595.2_ASM216459v2_NZ_CP032877.1_69216_71403_plasmid	GCF_002164595.2_ASM216459v2	2186	blaOXA-1	plasmid	Beta-lactam
Cluster2400	GCF_002164595.2_ASM216459v2_NZ_CP032877.1_69216_71403_plasmid	GCF_002164595.2_ASM216459v2	2186	catB3	plasmid	Phenicol
Cluster2400	GCF_002164595.2_ASM216459v2_NZ_CP032877.1_69216_71403_plasmid	GCF_002164595.2_ASM216459v2	2186	aac(6')-Ib-cr	plasmid	Aminoglycoside,Fluoroquinolone
Cluster2313	GCF_002164595.2_ASM216459v2_NZ_CP032877.1_72222_74823_plasmid	GCF_002164595.2_ASM216459v2	2600	aac(3)-IIa	plasmid	Aminoglycoside
Cluster1866	GCF_002164595.2_ASM216459v2_NZ_CP032877.1_75642_80381_plasmid	GCF_002164595.2_ASM216459v2	4738	blaCTX-M-15	plasmid	Beta-lactam
Cluster1828	GCF_002164595.2_ASM216459v2_NZ_CP032877.1_81200_86294_plasmid	GCF_002164595.2_ASM216459v2	5093	aadA5	plasmid	Aminoglycoside
Cluster1828	GCF_002164595.2_ASM216459v2_NZ_CP032877.1_81200_86294_plasmid	GCF_002164595.2_ASM216459v2	5093	sul1	plasmid	Folate pathway antagonist
Cluster1828	GCF_002164595.2_ASM216459v2_NZ_CP032877.1_81200_86294_plasmid	GCF_002164595.2_ASM216459v2	5093	dfrA17	plasmid	Folate pathway antagonist
Cluster2118	GCF_002164595.2_ASM216459v2_NZ_CP032877.1_87113_90636_plasmid	GCF_002164595.2_ASM216459v2	3522	mph(A)	plasmid	Macrolide
Cluster1474	GCF_002164595.2_ASM216459v2_NZ_CP032878.1_31182_38921_plasmid	GCF_002164595.2_ASM216459v2	7738	blaNDM-4	plasmid	Beta-lactam
Cluster1474	GCF_002164635.4_ASM216463v4_NZ_CP022226.2_31174_38913_plasmid	GCF_002164635.4_ASM216463v4	7738	blaNDM-4	plasmid	Beta-lactam
Cluster2118	GCF_002164635.4_ASM216463v4_NZ_CP022227.3_42282_45805_plasmid	GCF_002164635.4_ASM216463v4	3522	mph(A)	plasmid	Macrolide
Cluster1828	GCF_002164635.4_ASM216463v4_NZ_CP022227.3_46624_51718_plasmid	GCF_002164635.4_ASM216463v4	5093	aadA5	plasmid	Aminoglycoside
Cluster1828	GCF_002164635.4_ASM216463v4_NZ_CP022227.3_46624_51718_plasmid	GCF_002164635.4_ASM216463v4	5093	sul1	plasmid	Folate pathway antagonist
Cluster1828	GCF_002164635.4_ASM216463v4_NZ_CP022227.3_46624_51718_plasmid	GCF_002164635.4_ASM216463v4	5093	dfrA17	plasmid	Folate pathway antagonist
Cluster1866	GCF_002164635.4_ASM216463v4_NZ_CP022227.3_52537_57276_plasmid	GCF_002164635.4_ASM216463v4	4738	blaCTX-M-15	plasmid	Beta-lactam
Cluster2313	GCF_002164635.4_ASM216463v4_NZ_CP022227.3_58095_60696_plasmid	GCF_002164635.4_ASM216463v4	2600	aac(3)-IIa	plasmid	Aminoglycoside
Cluster2400	GCF_002164635.4_ASM216463v4_NZ_CP022227.3_61515_63702_plasmid	GCF_002164635.4_ASM216463v4	2186	blaOXA-1	plasmid	Beta-lactam
Cluster2400	GCF_002164635.4_ASM216463v4_NZ_CP022227.3_61515_63702_plasmid	GCF_002164635.4_ASM216463v4	2186	catB3	plasmid	Phenicol
Cluster2400	GCF_002164635.4_ASM216463v4_NZ_CP022227.3_61515_63702_plasmid	GCF_002164635.4_ASM216463v4	2186	aac(6')-Ib-cr	plasmid	Aminoglycoside,Fluoroquinolone
Cluster2118	GCF_002164645.3_ASM216464v3_NZ_CP028587.1_42282_45805_plasmid	GCF_002164645.3_ASM216464v3	3522	mph(A)	plasmid	Macrolide
Cluster1828	GCF_002164645.3_ASM216464v3_NZ_CP028587.1_46624_51718_plasmid	GCF_002164645.3_ASM216464v3	5093	aadA5	plasmid	Aminoglycoside
Cluster1828	GCF_002164645.3_ASM216464v3_NZ_CP028587.1_46624_51718_plasmid	GCF_002164645.3_ASM216464v3	5093	sul1	plasmid	Folate pathway antagonist
Cluster1828	GCF_002164645.3_ASM216464v3_NZ_CP028587.1_46624_51718_plasmid	GCF_002164645.3_ASM216464v3	5093	dfrA17	plasmid	Folate pathway antagonist
Cluster1866	GCF_002164645.3_ASM216464v3_NZ_CP028587.1_52537_57276_plasmid	GCF_002164645.3_ASM216464v3	4738	blaCTX-M-15	plasmid	Beta-lactam
Cluster2313	GCF_002164645.3_ASM216464v3_NZ_CP028587.1_58095_60696_plasmid	GCF_002164645.3_ASM216464v3	2600	aac(3)-IIa	plasmid	Aminoglycoside
Cluster2400	GCF_002164645.3_ASM216464v3_NZ_CP028587.1_61515_63702_plasmid	GCF_002164645.3_ASM216464v3	2186	blaOXA-1	plasmid	Beta-lactam
Cluster2400	GCF_002164645.3_ASM216464v3_NZ_CP028587.1_61515_63702_plasmid	GCF_002164645.3_ASM216464v3	2186	catB3	plasmid	Phenicol
Cluster2400	GCF_002164645.3_ASM216464v3_NZ_CP028587.1_61515_63702_plasmid	GCF_002164645.3_ASM216464v3	2186	aac(6')-Ib-cr	plasmid	Aminoglycoside,Fluoroquinolone
Cluster1474	GCF_002164645.3_ASM216464v3_NZ_CP028588.1_31701_39440_plasmid	GCF_002164645.3_ASM216464v3	7738	blaNDM-4	plasmid	Beta-lactam
Cluster1187	GCF_002164805.3_ASM216480v3_NZ_CP028553.2_24647_35589_plasmid	GCF_002164805.3_ASM216480v3	10941	aadA16	plasmid	Aminoglycoside
Cluster1187	GCF_002164805.3_ASM216480v3_NZ_CP028553.2_24647_35589_plasmid	GCF_002164805.3_ASM216480v3	10941	mph(A)	plasmid	Macrolide
Cluster1187	GCF_002164805.3_ASM216480v3_NZ_CP028553.2_24647_35589_plasmid	GCF_002164805.3_ASM216480v3	10941	sul1	plasmid	Folate pathway antagonist
Cluster1187	GCF_002164805.3_ASM216480v3_NZ_CP028553.2_24647_35589_plasmid	GCF_002164805.3_ASM216480v3	10941	dfrA27	plasmid	Folate pathway antagonist
Cluster1187	GCF_002164805.3_ASM216480v3_NZ_CP028553.2_24647_35589_plasmid	GCF_002164805.3_ASM216480v3	10941	aac(6')-Ib-cr	plasmid	Aminoglycoside,Fluoroquinolone
Cluster1187	GCF_002164805.3_ASM216480v3_NZ_CP028553.2_24647_35589_plasmid	GCF_002164805.3_ASM216480v3	10941	ARR-3	plasmid	Rifamycin
Cluster2585	GCF_002164835.3_ASM216483v3_NZ_CP028541.2_11860_13136_plasmid	GCF_002164835.3_ASM216483v3	1275	fosA3	plasmid	Fosfomycin
Cluster2066	GCF_002164835.3_ASM216483v3_NZ_CP028541.2_13955_17763_plasmid	GCF_002164835.3_ASM216483v3	3807	rmtB	plasmid	Aminoglycoside
Cluster2066	GCF_002164835.3_ASM216483v3_NZ_CP028541.2_13955_17763_plasmid	GCF_002164835.3_ASM216483v3	3807	blaTEM-1B	plasmid	Beta-lactam
Cluster2562	GCF_002164835.3_ASM216483v3_NZ_CP028541.2_163802_165191_plasmid	GCF_002164835.3_ASM216483v3	1388	catA2	plasmid	Phenicol
Cluster2025	GCF_002164835.3_ASM216483v3_NZ_CP028541.2_5212_9237_plasmid	GCF_002164835.3_ASM216483v3	4024	blaCTX-M-65	plasmid	Beta-lactam
Cluster2041	GCF_002164835.3_ASM216483v3_NZ_CP028541.2_73977_77904_plasmid	GCF_002164835.3_ASM216483v3	3926	blaKPC-2	plasmid	Beta-lactam
Cluster2041	GCF_002164835.3_ASM216483v3_NZ_CP028541.2_78723_82650_plasmid	GCF_002164835.3_ASM216483v3	3926	blaKPC-2	plasmid	Beta-lactam
Cluster2041	GCF_002164835.3_ASM216483v3_NZ_CP028541.2_83469_87396_plasmid	GCF_002164835.3_ASM216483v3	3926	blaKPC-2	plasmid	Beta-lactam
Cluster2272	GCF_002164835.3_ASM216483v3_NZ_CP028542.2_1936370_1939155_chromosome	GCF_002164835.3_ASM216483v3	2784	aadA2b	chromosome	Aminoglycoside
Cluster2272	GCF_002164835.3_ASM216483v3_NZ_CP028542.2_1936370_1939155_chromosome	GCF_002164835.3_ASM216483v3	2784	sul1	chromosome	Folate pathway antagonist
Cluster2066	GCF_002164855.2_ASM216485v2_NZ_CP031720.1_78997_82805_plasmid	GCF_002164855.2_ASM216485v2	3807	rmtB	plasmid	Aminoglycoside
Cluster2066	GCF_002164855.2_ASM216485v2_NZ_CP031720.1_78997_82805_plasmid	GCF_002164855.2_ASM216485v2	3807	blaTEM-1B	plasmid	Beta-lactam
Cluster2025	GCF_002164855.2_ASM216485v2_NZ_CP031720.1_85428_89453_plasmid	GCF_002164855.2_ASM216485v2	4024	blaCTX-M-65	plasmid	Beta-lactam
Cluster2041	GCF_002164855.2_ASM216485v2_NZ_CP031720.1_90272_94199_plasmid	GCF_002164855.2_ASM216485v2	3926	blaKPC-2	plasmid	Beta-lactam
Cluster2272	GCF_002164855.2_ASM216485v2_NZ_CP031721.1_3146971_3149756_chromosome	GCF_002164855.2_ASM216485v2	2784	aadA2	chromosome	Aminoglycoside
Cluster2272	GCF_002164855.2_ASM216485v2_NZ_CP031721.1_3146971_3149756_chromosome	GCF_002164855.2_ASM216485v2	2784	sul1	chromosome	Folate pathway antagonist
Cluster1909	GCF_002164865.2_ASM216486v2_NZ_CP034964.1_10637_15173_plasmid	GCF_002164865.2_ASM216486v2	4535	aac(3)-IId	plasmid	Aminoglycoside
Cluster1274	GCF_002164865.2_ASM216486v2_NZ_CP034964.1_15992_25896_plasmid	GCF_002164865.2_ASM216486v2	9903	aadA5	plasmid	Aminoglycoside
Cluster1274	GCF_002164865.2_ASM216486v2_NZ_CP034964.1_15992_25896_plasmid	GCF_002164865.2_ASM216486v2	9903	mph(A)	plasmid	Macrolide
Cluster1274	GCF_002164865.2_ASM216486v2_NZ_CP034964.1_15992_25896_plasmid	GCF_002164865.2_ASM216486v2	9903	sul1	plasmid	Folate pathway antagonist
Cluster1274	GCF_002164865.2_ASM216486v2_NZ_CP034964.1_15992_25896_plasmid	GCF_002164865.2_ASM216486v2	9903	dfrA17	plasmid	Folate pathway antagonist
Cluster2278	GCF_002164865.2_ASM216486v2_NZ_CP034964.1_26715_29483_plasmid	GCF_002164865.2_ASM216486v2	2767	blaCTX-M-3	plasmid	Beta-lactam
Cluster2278	GCF_002164865.2_ASM216486v2_NZ_CP034964.1_26715_29483_plasmid	GCF_002164865.2_ASM216486v2	2767	blaTEM-214	plasmid	Beta-lactam
Cluster1888	GCF_002164865.2_ASM216486v2_NZ_CP034964.1_5214_9818_plasmid	GCF_002164865.2_ASM216486v2	4603	erm(B)	plasmid	Macrolide, Lincosamide, Streptogramin B
Cluster1996	GCF_002164975.2_ASM216497v2_NZ_CP034956.1_15338_19466_plasmid	GCF_002164975.2_ASM216497v2	4127	mph(A)	plasmid	Macrolide
Cluster1755	GCF_002164975.2_ASM216497v2_NZ_CP034956.1_20285_25839_plasmid	GCF_002164975.2_ASM216497v2	5553	aac(3)-IId	plasmid	Aminoglycoside
Cluster2481	GCF_002164975.2_ASM216497v2_NZ_CP034956.1_26658_28417_plasmid	GCF_002164975.2_ASM216497v2	1758	blaTEM-1B	plasmid	Beta-lactam
Cluster1942	GCF_002164975.2_ASM216497v2_NZ_CP034956.1_29236_33623_plasmid	GCF_002164975.2_ASM216497v2	4386	aph(6)-Id	plasmid	Aminoglycoside
Cluster1942	GCF_002164975.2_ASM216497v2_NZ_CP034956.1_29236_33623_plasmid	GCF_002164975.2_ASM216497v2	4386	aph(3'')-Ib	plasmid	Aminoglycoside
Cluster1942	GCF_002164975.2_ASM216497v2_NZ_CP034956.1_29236_33623_plasmid	GCF_002164975.2_ASM216497v2	4386	sul2	plasmid	Folate pathway antagonist
Cluster1604	GCF_002164975.2_ASM216497v2_NZ_CP034956.1_34442_41040_plasmid	GCF_002164975.2_ASM216497v2	6597	blaTEM-1B	plasmid	Beta-lactam
Cluster2061	GCF_002164975.2_ASM216497v2_NZ_CP034956.1_41859_45702_plasmid	GCF_002164975.2_ASM216497v2	3842	blaCTX-M-15	plasmid	Beta-lactam
Cluster2400	GCF_002164975.2_ASM216497v2_NZ_CP034956.1_46521_48708_plasmid	GCF_002164975.2_ASM216497v2	2186	blaOXA-1	plasmid	Beta-lactam
Cluster2400	GCF_002164975.2_ASM216497v2_NZ_CP034956.1_46521_48708_plasmid	GCF_002164975.2_ASM216497v2	2186	catB3	plasmid	Phenicol
Cluster2400	GCF_002164975.2_ASM216497v2_NZ_CP034956.1_46521_48708_plasmid	GCF_002164975.2_ASM216497v2	2186	aac(6')-Ib-cr	plasmid	Aminoglycoside,Fluoroquinolone
Cluster1813	GCF_002164975.2_ASM216497v2_NZ_CP034956.1_9366_14519_plasmid	GCF_002164975.2_ASM216497v2	5152	aadA5	plasmid	Aminoglycoside
Cluster1813	GCF_002164975.2_ASM216497v2_NZ_CP034956.1_9366_14519_plasmid	GCF_002164975.2_ASM216497v2	5152	sul1	plasmid	Folate pathway antagonist
Cluster1813	GCF_002164975.2_ASM216497v2_NZ_CP034956.1_9366_14519_plasmid	GCF_002164975.2_ASM216497v2	5152	dfrA17	plasmid	Folate pathway antagonist
Cluster1657	GCF_002165095.2_ASM216509v2_NZ_CP032888.1_10281_16543_plasmid	GCF_002165095.2_ASM216509v2	6261	floR	plasmid	Phenicol
Cluster1057	GCF_002165095.2_ASM216509v2_NZ_CP032890.1_47732_60414_plasmid	GCF_002165095.2_ASM216509v2	12681	aph(6)-Id	plasmid	Aminoglycoside
Cluster1057	GCF_002165095.2_ASM216509v2_NZ_CP032890.1_47732_60414_plasmid	GCF_002165095.2_ASM216509v2	12681	aph(3'')-Ib	plasmid	Aminoglycoside
Cluster1057	GCF_002165095.2_ASM216509v2_NZ_CP032890.1_47732_60414_plasmid	GCF_002165095.2_ASM216509v2	12681	floR	plasmid	Phenicol
Cluster1057	GCF_002165095.2_ASM216509v2_NZ_CP032890.1_47732_60414_plasmid	GCF_002165095.2_ASM216509v2	12681	sul2	plasmid	Folate pathway antagonist
Cluster1057	GCF_002165095.2_ASM216509v2_NZ_CP032890.1_47732_60414_plasmid	GCF_002165095.2_ASM216509v2	12681	tet(A)	plasmid	Tetracycline
Cluster2331	GCF_002165095.2_ASM216509v2_NZ_CP032890.1_61233_63731_plasmid	GCF_002165095.2_ASM216509v2	2497	fosA3	plasmid	Fosfomycin
Cluster2400	GCF_002165115.2_ASM216511v2_NZ_CP032425.1_13753_15940_plasmid	GCF_002165115.2_ASM216511v2	2186	blaOXA-1	plasmid	Beta-lactam
Cluster2400	GCF_002165115.2_ASM216511v2_NZ_CP032425.1_13753_15940_plasmid	GCF_002165115.2_ASM216511v2	2186	catB3	plasmid	Phenicol
Cluster2400	GCF_002165115.2_ASM216511v2_NZ_CP032425.1_13753_15940_plasmid	GCF_002165115.2_ASM216511v2	2186	aac(6')-Ib-cr	plasmid	Aminoglycoside,Fluoroquinolone
Cluster1587	GCF_002187935.3_ASM218793v3_NZ_CP034137.1_25723_32451_plasmid	GCF_002187935.3_ASM218793v3	6727	dfrA14	plasmid	Folate pathway antagonist
Cluster988	GCF_002187935.3_ASM218793v3_NZ_CP034137.1_33268_46749_plasmid	GCF_002187935.3_ASM218793v3	13480	qnrB1	plasmid	Fluoroquinolone
Cluster988	GCF_002187935.3_ASM218793v3_NZ_CP034137.1_33268_46749_plasmid	GCF_002187935.3_ASM218793v3	13480	tet(A)	plasmid	Tetracycline
Cluster2400	GCF_002187935.3_ASM218793v3_NZ_CP034137.1_47567_49754_plasmid	GCF_002187935.3_ASM218793v3	2186	blaOXA-1	plasmid	Beta-lactam
Cluster2400	GCF_002187935.3_ASM218793v3_NZ_CP034137.1_47567_49754_plasmid	GCF_002187935.3_ASM218793v3	2186	catB3	plasmid	Phenicol
Cluster2400	GCF_002187935.3_ASM218793v3_NZ_CP034137.1_47567_49754_plasmid	GCF_002187935.3_ASM218793v3	2186	aac(6')-Ib-cr	plasmid	Aminoglycoside,Fluoroquinolone
Cluster2313	GCF_002187935.3_ASM218793v3_NZ_CP034137.1_50573_53174_plasmid	GCF_002187935.3_ASM218793v3	2600	aac(3)-IIa	plasmid	Aminoglycoside
Cluster2275	GCF_002196475.1_ASM219647v1_NZ_CP021843.1_10010_12791_plasmid	GCF_002196475.1_ASM219647v1	2780	aadA22	plasmid	Aminoglycoside
Cluster2275	GCF_002196475.1_ASM219647v1_NZ_CP021843.1_10010_12791_plasmid	GCF_002196475.1_ASM219647v1	2780	lnu(F)	plasmid	Lincosamide
Cluster2275	GCF_002196495.1_ASM219649v1_NZ_CP021847.1_12154_14935_plasmid	GCF_002196495.1_ASM219649v1	2780	aadA22	plasmid	Aminoglycoside
Cluster2275	GCF_002196495.1_ASM219649v1_NZ_CP021847.1_12154_14935_plasmid	GCF_002196495.1_ASM219649v1	2780	lnu(F)	plasmid	Lincosamide
Cluster2080	GCF_002205315.1_ASM220531v1_NZ_CP020917.1_3067598_3071344_chromosome	GCF_002205315.1_ASM220531v1	3745	tet(C)	chromosome	Tetracycline
Cluster2196	GCF_002208965.1_ASM220896v2_NZ_CP022061.1_31102_34251_plasmid	GCF_002208965.1_ASM220896v2	3148	aph(3'')-Ib	plasmid	Aminoglycoside
Cluster2196	GCF_002208965.1_ASM220896v2_NZ_CP022061.1_31102_34251_plasmid	GCF_002208965.1_ASM220896v2	3148	aph(3'')-Ib	plasmid	Aminoglycoside
Cluster2097	GCF_002209105.2_ASM220910v2_NZ_CP022086.2_3875510_3879184_chromosome	GCF_002209105.2_ASM220910v2	3673	sul1	chromosome	Folate pathway antagonist
Cluster2097	GCF_002209105.2_ASM220910v2_NZ_CP022086.2_3875510_3879184_chromosome	GCF_002209105.2_ASM220910v2	3673	dfrA7	chromosome	Folate pathway antagonist
Cluster2466	GCF_002209105.2_ASM220910v2_NZ_CP022086.2_3880003_3881835_chromosome	GCF_002209105.2_ASM220910v2	1831	blaTEM-1B	chromosome	Beta-lactam
Cluster1942	GCF_002209105.2_ASM220910v2_NZ_CP022086.2_3882654_3887041_chromosome	GCF_002209105.2_ASM220910v2	4386	aph(6)-Id	chromosome	Aminoglycoside
Cluster1942	GCF_002209105.2_ASM220910v2_NZ_CP022086.2_3882654_3887041_chromosome	GCF_002209105.2_ASM220910v2	4386	aph(3'')-Ib	chromosome	Aminoglycoside
Cluster1942	GCF_002209105.2_ASM220910v2_NZ_CP022086.2_3882654_3887041_chromosome	GCF_002209105.2_ASM220910v2	4386	sul2	chromosome	Folate pathway antagonist
Cluster707	GCF_002209205.2_ASM220920v2_NZ_CP022069.2_1580268_1598367_chromosome	GCF_002209205.2_ASM220920v2	18098	aph(6)-Id	chromosome	Aminoglycoside
Cluster707	GCF_002209205.2_ASM220920v2_NZ_CP022069.2_1580268_1598367_chromosome	GCF_002209205.2_ASM220920v2	18098	aph(3')-Ia	chromosome	Aminoglycoside
Cluster707	GCF_002209205.2_ASM220920v2_NZ_CP022069.2_1580268_1598367_chromosome	GCF_002209205.2_ASM220920v2	18098	aph(3'')-Ib	chromosome	Aminoglycoside
Cluster707	GCF_002209205.2_ASM220920v2_NZ_CP022069.2_1580268_1598367_chromosome	GCF_002209205.2_ASM220920v2	18098	aph(3'')-Ib	chromosome	Aminoglycoside
Cluster707	GCF_002209205.2_ASM220920v2_NZ_CP022069.2_1580268_1598367_chromosome	GCF_002209205.2_ASM220920v2	18098	tet(B)	chromosome	Tetracycline
Cluster1942	GCF_002209225.1_ASM220922v2_NZ_CP022072.1_30011_34398_plasmid	GCF_002209225.1_ASM220922v2	4386	aph(6)-Id	plasmid	Aminoglycoside
Cluster1942	GCF_002209225.1_ASM220922v2_NZ_CP022072.1_30011_34398_plasmid	GCF_002209225.1_ASM220922v2	4386	aph(3'')-Ib	plasmid	Aminoglycoside
Cluster1942	GCF_002209225.1_ASM220922v2_NZ_CP022072.1_30011_34398_plasmid	GCF_002209225.1_ASM220922v2	4386	sul2	plasmid	Folate pathway antagonist
Cluster2444	GCF_002209225.1_ASM220922v2_NZ_CP022072.1_35217_37134_plasmid	GCF_002209225.1_ASM220922v2	1916	blaTEM-1B	plasmid	Beta-lactam
Cluster2284	GCF_002210025.1_ASM221002v1_NZ_CP019647.1_105223_107961_plasmid	GCF_002210025.1_ASM221002v1	2737	sul3	plasmid	Folate pathway antagonist
Cluster1686	GCF_002210025.1_ASM221002v1_NZ_CP019647.1_239466_245553_plasmid	GCF_002210025.1_ASM221002v1	6086	aph(3')-IIa	plasmid	Aminoglycoside
Cluster2444	GCF_002210025.1_ASM221002v1_NZ_CP019649.1_2879004_2880921_chromosome	GCF_002210025.1_ASM221002v1	1916	blaTEM-1B	chromosome	Beta-lactam
Cluster1942	GCF_002210025.1_ASM221002v1_NZ_CP019649.1_2881740_2886127_chromosome	GCF_002210025.1_ASM221002v1	4386	aph(6)-Id	chromosome	Aminoglycoside
Cluster1942	GCF_002210025.1_ASM221002v1_NZ_CP019649.1_2881740_2886127_chromosome	GCF_002210025.1_ASM221002v1	4386	aph(3'')-Ib	chromosome	Aminoglycoside
Cluster1942	GCF_002210025.1_ASM221002v1_NZ_CP019649.1_2881740_2886127_chromosome	GCF_002210025.1_ASM221002v1	4386	sul2	chromosome	Folate pathway antagonist
Cluster694	GCF_002210025.1_ASM221002v1_NZ_CP019649.1_2886946_2905569_chromosome	GCF_002210025.1_ASM221002v1	18622	tet(B)	chromosome	Tetracycline
Cluster2553	GCF_002210065.1_ASM221006v1_NZ_CP021782.1_307935_309365_chromosome	GCF_002210065.1_ASM221006v1	1429	aph(3')-Ia	chromosome	Aminoglycoside
Cluster2257	GCF_002211725.1_ASM221172v1_NZ_CP022157.1_19583_22424_plasmid	GCF_002211725.1_ASM221172v1	2840	rmtB	plasmid	Aminoglycoside
Cluster2257	GCF_002211725.1_ASM221172v1_NZ_CP022157.1_19583_22424_plasmid	GCF_002211725.1_ASM221172v1	2840	blaTEM-1B	plasmid	Beta-lactam
Cluster2425	GCF_002214205.1_ASM221420v1_NZ_CP022166.1_14264_16309_plasmid	GCF_002214205.1_ASM221420v1	2044	dfrA14	plasmid	Folate pathway antagonist
Cluster1968	GCF_002214245.1_ASM221424v1_NZ_CP022170.1_103182_107475_plasmid	GCF_002214245.1_ASM221424v1	4292	floR	plasmid	Phenicol
Cluster2630	GCF_002214305.1_ASM221430v1_NZ_CP022176.1_193315_194356_plasmid	GCF_002214305.1_ASM221430v1	1040	aph(3')-Ia	plasmid	Aminoglycoside
Cluster843	GCF_002214825.1_ASM221482v1_NZ_CP021328.1_189601_205247_plasmid	GCF_002214825.1_ASM221482v1	15645	aph(6)-Id	plasmid	Aminoglycoside
Cluster843	GCF_002214825.1_ASM221482v1_NZ_CP021328.1_189601_205247_plasmid	GCF_002214825.1_ASM221482v1	15645	aph(3'')-Ib	plasmid	Aminoglycoside
Cluster843	GCF_002214825.1_ASM221482v1_NZ_CP021328.1_189601_205247_plasmid	GCF_002214825.1_ASM221482v1	15645	qnrS1	plasmid	Fluoroquinolone
Cluster843	GCF_002214825.1_ASM221482v1_NZ_CP021328.1_189601_205247_plasmid	GCF_002214825.1_ASM221482v1	15645	sul2	plasmid	Folate pathway antagonist
Cluster1924	GCF_002214825.1_ASM221482v1_NZ_CP021328.1_206066_210528_plasmid	GCF_002214825.1_ASM221482v1	4461	blaSHV-12	plasmid	Beta-lactam
Cluster2331	GCF_002214825.1_ASM221482v1_NZ_CP021328.1_211347_213845_plasmid	GCF_002214825.1_ASM221482v1	2497	fosA3	plasmid	Fosfomycin
Cluster1244	GCF_002216835.1_ASM221683v1_NZ_CP022348.1_5620737_5630995_chromosome	GCF_002216835.1_ASM221683v1	10257	aadA5	chromosome	Aminoglycoside
Cluster1244	GCF_002216835.1_ASM221683v1_NZ_CP022348.1_5620737_5630995_chromosome	GCF_002216835.1_ASM221683v1	10257	mph(A)	chromosome	Macrolide
Cluster1244	GCF_002216835.1_ASM221683v1_NZ_CP022348.1_5620737_5630995_chromosome	GCF_002216835.1_ASM221683v1	10257	sul1	chromosome	Folate pathway antagonist
Cluster1244	GCF_002216835.1_ASM221683v1_NZ_CP022348.1_5620737_5630995_chromosome	GCF_002216835.1_ASM221683v1	10257	dfrA17	chromosome	Folate pathway antagonist
Cluster2444	GCF_002216835.1_ASM221683v1_NZ_CP022348.1_5643516_5645433_chromosome	GCF_002216835.1_ASM221683v1	1916	blaTEM-1B	chromosome	Beta-lactam
Cluster2313	GCF_002216875.1_ASM221687v1_NZ_CP022359.1_43336_45937_plasmid	GCF_002216875.1_ASM221687v1	2600	aac(3)-IIa	plasmid	Aminoglycoside
Cluster2400	GCF_002216875.1_ASM221687v1_NZ_CP022359.1_46756_48943_plasmid	GCF_002216875.1_ASM221687v1	2186	blaOXA-1	plasmid	Beta-lactam
Cluster2400	GCF_002216875.1_ASM221687v1_NZ_CP022359.1_46756_48943_plasmid	GCF_002216875.1_ASM221687v1	2186	catB3	plasmid	Phenicol
Cluster2400	GCF_002216875.1_ASM221687v1_NZ_CP022359.1_46756_48943_plasmid	GCF_002216875.1_ASM221687v1	2186	aac(6')-Ib-cr	plasmid	Aminoglycoside,Fluoroquinolone
Cluster2630	GCF_002220265.1_ASM222026v1_NZ_CP018625.1_30617_31658_plasmid	GCF_002220265.1_ASM222026v1	1040	aph(3')-Ia	plasmid	Aminoglycoside
Cluster2444	GCF_002220265.1_ASM222026v1_NZ_CP018625.1_36047_37964_plasmid	GCF_002220265.1_ASM222026v1	1916	blaTEM-1B	plasmid	Beta-lactam
Cluster1869	GCF_002224405.1_ASM222440v1_NZ_CP022451.1_13090_17804_plasmid	GCF_002224405.1_ASM222440v1	4713	blaOXA-1	plasmid	Beta-lactam
Cluster1869	GCF_002224405.1_ASM222440v1_NZ_CP022451.1_13090_17804_plasmid	GCF_002224405.1_ASM222440v1	4713	catB3	plasmid	Phenicol
Cluster1869	GCF_002224405.1_ASM222440v1_NZ_CP022451.1_13090_17804_plasmid	GCF_002224405.1_ASM222440v1	4713	sul1	plasmid	Folate pathway antagonist
Cluster1869	GCF_002224405.1_ASM222440v1_NZ_CP022451.1_13090_17804_plasmid	GCF_002224405.1_ASM222440v1	4713	aac(6')-Ib-cr	plasmid	Aminoglycoside,Fluoroquinolone
Cluster1869	GCF_002224405.1_ASM222440v1_NZ_CP022451.1_13090_17804_plasmid	GCF_002224405.1_ASM222440v1	4713	ARR-3	plasmid	Rifamycin
Cluster756	GCF_002224405.1_ASM222440v1_NZ_CP022451.1_18623_35977_plasmid	GCF_002224405.1_ASM222440v1	17353	aph(4)-Ia	plasmid	Aminoglycoside
Cluster756	GCF_002224405.1_ASM222440v1_NZ_CP022451.1_18623_35977_plasmid	GCF_002224405.1_ASM222440v1	17353	aac(3)-IV	plasmid	Aminoglycoside
Cluster756	GCF_002224405.1_ASM222440v1_NZ_CP022451.1_18623_35977_plasmid	GCF_002224405.1_ASM222440v1	17353	floR	plasmid	Phenicol
Cluster756	GCF_002224405.1_ASM222440v1_NZ_CP022451.1_18623_35977_plasmid	GCF_002224405.1_ASM222440v1	17353	sul2	plasmid	Folate pathway antagonist
Cluster2025	GCF_002224405.1_ASM222440v1_NZ_CP022451.1_36796_40821_plasmid	GCF_002224405.1_ASM222440v1	4024	blaCTX-M-65	plasmid	Beta-lactam
Cluster2585	GCF_002224405.1_ASM222440v1_NZ_CP022451.1_41640_42916_plasmid	GCF_002224405.1_ASM222440v1	1275	fosA3	plasmid	Fosfomycin
Cluster2444	GCF_002224405.1_ASM222440v1_NZ_CP022451.1_43735_45652_plasmid	GCF_002224405.1_ASM222440v1	1916	blaTEM-1B	plasmid	Beta-lactam
Cluster1942	GCF_002224405.1_ASM222440v1_NZ_CP022451.1_46471_50858_plasmid	GCF_002224405.1_ASM222440v1	4386	aph(6)-Id	plasmid	Aminoglycoside
Cluster1942	GCF_002224405.1_ASM222440v1_NZ_CP022451.1_46471_50858_plasmid	GCF_002224405.1_ASM222440v1	4386	aph(3'')-Ib	plasmid	Aminoglycoside
Cluster1942	GCF_002224405.1_ASM222440v1_NZ_CP022451.1_46471_50858_plasmid	GCF_002224405.1_ASM222440v1	4386	sul2	plasmid	Folate pathway antagonist
Cluster1807	GCF_002224405.1_ASM222440v1_NZ_CP022451.1_51677_56881_plasmid	GCF_002224405.1_ASM222440v1	5203	oqxB	plasmid	Fluoroquinolone
Cluster1807	GCF_002224405.1_ASM222440v1_NZ_CP022451.1_51677_56881_plasmid	GCF_002224405.1_ASM222440v1	5203	oqxA	plasmid	Fluoroquinolone
Cluster2365	GCF_002224405.1_ASM222440v1_NZ_CP022451.1_57704_60075_plasmid	GCF_002224405.1_ASM222440v1	2370	aadA5	plasmid	Aminoglycoside
Cluster2365	GCF_002224405.1_ASM222440v1_NZ_CP022451.1_57704_60075_plasmid	GCF_002224405.1_ASM222440v1	2370	dfrA17	plasmid	Folate pathway antagonist
Cluster1822	GCF_002224405.1_ASM222440v1_NZ_CP022451.1_60894_65994_plasmid	GCF_002224405.1_ASM222440v1	5099	armA	plasmid	Aminoglycoside
Cluster2195	GCF_002224405.1_ASM222440v1_NZ_CP022453.1_12684_15838_plasmid	GCF_002224405.1_ASM222440v1	3153	mph(A)	plasmid	Macrolide
Cluster2122	GCF_002237465.1_ASM223746v1_NZ_CP022533.1_136645_140172_plasmid	GCF_002237465.1_ASM223746v1	3526	tet(D)	plasmid	Tetracycline
Cluster2558	GCF_002237465.1_ASM223746v1_NZ_CP022533.1_140991_142391_plasmid	GCF_002237465.1_ASM223746v1	1399	catA2	plasmid	Phenicol
Cluster1143	GCF_002237465.1_ASM223746v1_NZ_CP022533.1_159042_170548_plasmid	GCF_002237465.1_ASM223746v1	11505	aac(3)-IId	plasmid	Aminoglycoside
Cluster1143	GCF_002237465.1_ASM223746v1_NZ_CP022533.1_159042_170548_plasmid	GCF_002237465.1_ASM223746v1	11505	blaTEM-1B	plasmid	Beta-lactam
Cluster1193	GCF_002238275.1_ASM223827v1_NZ_CP020492.1_1645174_1656088_chromosome	GCF_002238275.1_ASM223827v1	10913	aadA1	chromosome	Aminoglycoside
Cluster1193	GCF_002238275.1_ASM223827v1_NZ_CP020492.1_1645174_1656088_chromosome	GCF_002238275.1_ASM223827v1	10913	aadA2b	chromosome	Aminoglycoside
Cluster1193	GCF_002238275.1_ASM223827v1_NZ_CP020492.1_1645174_1656088_chromosome	GCF_002238275.1_ASM223827v1	10913	cmlA1	chromosome	Phenicol
Cluster1193	GCF_002238275.1_ASM223827v1_NZ_CP020492.1_1645174_1656088_chromosome	GCF_002238275.1_ASM223827v1	10913	sul3	chromosome	Folate pathway antagonist
Cluster1193	GCF_002238275.1_ASM223827v1_NZ_CP020493.1_137494_148408_plasmid	GCF_002238275.1_ASM223827v1	10913	aadA1	plasmid	Aminoglycoside
Cluster1193	GCF_002238275.1_ASM223827v1_NZ_CP020493.1_137494_148408_plasmid	GCF_002238275.1_ASM223827v1	10913	aadA2b	plasmid	Aminoglycoside
Cluster1193	GCF_002238275.1_ASM223827v1_NZ_CP020493.1_137494_148408_plasmid	GCF_002238275.1_ASM223827v1	10913	cmlA1	plasmid	Phenicol
Cluster1193	GCF_002238275.1_ASM223827v1_NZ_CP020493.1_137494_148408_plasmid	GCF_002238275.1_ASM223827v1	10913	sul3	plasmid	Folate pathway antagonist
Cluster1587	GCF_002239895.2_ASM223989v2_NZ_CP034131.1_11250_17978_plasmid	GCF_002239895.2_ASM223989v2	6727	dfrA14	plasmid	Folate pathway antagonist
Cluster2400	GCF_002239895.2_ASM223989v2_NZ_CP034131.1_33093_35280_plasmid	GCF_002239895.2_ASM223989v2	2186	blaOXA-1	plasmid	Beta-lactam
Cluster2400	GCF_002239895.2_ASM223989v2_NZ_CP034131.1_33093_35280_plasmid	GCF_002239895.2_ASM223989v2	2186	catB3	plasmid	Phenicol
Cluster2400	GCF_002239895.2_ASM223989v2_NZ_CP034131.1_33093_35280_plasmid	GCF_002239895.2_ASM223989v2	2186	aac(6')-Ib-cr	plasmid	Aminoglycoside,Fluoroquinolone
Cluster2313	GCF_002239895.2_ASM223989v2_NZ_CP034131.1_36099_38700_plasmid	GCF_002239895.2_ASM223989v2	2600	aac(3)-IIa	plasmid	Aminoglycoside
Cluster2317	GCF_002246595.2_ASM224659v3_NZ_CP041111.1_18022_20606_plasmid	GCF_002246595.2_ASM224659v3	2583	erm(B)	plasmid	Macrolide, Lincosamide, Streptogramin B
Cluster1991	GCF_002246595.2_ASM224659v3_NZ_CP041111.1_21425_25575_plasmid	GCF_002246595.2_ASM224659v3	4149	aac(3)-IId	plasmid	Aminoglycoside
Cluster2689	GCF_002246595.2_ASM224659v3_NZ_CP041111.1_3635_4401_plasmid	GCF_002246595.2_ASM224659v3	765	catA2	plasmid	Phenicol
Cluster2630	GCF_002246595.2_ASM224659v3_NZ_CP041112.1_69688_70729_plasmid	GCF_002246595.2_ASM224659v3	1040	aph(3')-Ia	plasmid	Aminoglycoside
Cluster1928	GCF_002248115.2_ASM224811v3_NZ_CP041102.1_24794_29235_plasmid	GCF_002248115.2_ASM224811v3	4440	erm(B)	plasmid	Macrolide, Lincosamide, Streptogramin B
Cluster2313	GCF_002248115.2_ASM224811v3_NZ_CP041102.1_30054_32655_plasmid	GCF_002248115.2_ASM224811v3	2600	aac(3)-IIa	plasmid	Aminoglycoside
Cluster2231	GCF_002249975.2_ASM224997v3_NZ_CP022692.2_73936_76938_plasmid	GCF_002249975.2_ASM224997v3	3001	aph(3')-Ia	plasmid	Aminoglycoside
Cluster1277	GCF_002249995.1_ASM224999v1_NZ_CP022695.1_3838263_3848121_chromosome	GCF_002249995.1_ASM224999v1	9857	aac(6')-IIc	chromosome	Aminoglycoside
Cluster1277	GCF_002249995.1_ASM224999v1_NZ_CP022695.1_3838263_3848121_chromosome	GCF_002249995.1_ASM224999v1	9857	ere(A)	chromosome	Macrolide
Cluster1277	GCF_002249995.1_ASM224999v1_NZ_CP022695.1_3838263_3848121_chromosome	GCF_002249995.1_ASM224999v1	9857	sul1	chromosome	Folate pathway antagonist
Cluster1924	GCF_002249995.1_ASM224999v1_NZ_CP022695.1_3848940_3853402_chromosome	GCF_002249995.1_ASM224999v1	4461	blaSHV-12	chromosome	Beta-lactam
Cluster2015	GCF_002249995.1_ASM224999v1_NZ_CP022696.1_255046_259116_plasmid	GCF_002249995.1_ASM224999v1	4069	mph(A)	plasmid	Macrolide
Cluster1143	GCF_002249995.1_ASM224999v1_NZ_CP022696.1_259935_271441_plasmid	GCF_002249995.1_ASM224999v1	11505	aac(3)-IId	plasmid	Aminoglycoside
Cluster1143	GCF_002249995.1_ASM224999v1_NZ_CP022696.1_259935_271441_plasmid	GCF_002249995.1_ASM224999v1	11505	blaTEM-1B	plasmid	Beta-lactam
Cluster1924	GCF_002249995.1_ASM224999v1_NZ_CP022696.1_281040_285502_plasmid	GCF_002249995.1_ASM224999v1	4461	blaSHV-12	plasmid	Beta-lactam
Cluster2558	GCF_002249995.1_ASM224999v1_NZ_CP022696.1_286321_287721_plasmid	GCF_002249995.1_ASM224999v1	1399	catA2	plasmid	Phenicol
Cluster2100	GCF_002249995.1_ASM224999v1_NZ_CP022696.1_63534_67200_plasmid	GCF_002249995.1_ASM224999v1	3665	aac(6')-Ib3	plasmid	Aminoglycoside
Cluster2100	GCF_002249995.1_ASM224999v1_NZ_CP022696.1_63534_67200_plasmid	GCF_002249995.1_ASM224999v1	3665	aac(6')-Ib-cr	plasmid	Aminoglycoside,Fluoroquinolone
Cluster2122	GCF_002249995.1_ASM224999v1_NZ_CP022696.1_94602_98129_plasmid	GCF_002249995.1_ASM224999v1	3526	tet(D)	plasmid	Tetracycline
Cluster18	GCF_002249995.1_ASM224999v1_NZ_CP022696.1_98948_184967_plasmid	GCF_002249995.1_ASM224999v1	86018	mcr-9	plasmid	Polymyxin
Cluster2558	GCF_002249995.1_ASM224999v1_NZ_CP022697.1_45261_46661_plasmid	GCF_002249995.1_ASM224999v1	1399	catA2	plasmid	Phenicol
Cluster2122	GCF_002249995.1_ASM224999v1_NZ_CP022697.1_47480_51007_plasmid	GCF_002249995.1_ASM224999v1	3526	tet(D)	plasmid	Tetracycline
Cluster2272	GCF_002257765.2_ASM225776v2_NZ_CP036361.1_3139330_3142115_chromosome	GCF_002257765.2_ASM225776v2	2784	aadA2b	chromosome	Aminoglycoside
Cluster2272	GCF_002257765.2_ASM225776v2_NZ_CP036361.1_3139330_3142115_chromosome	GCF_002257765.2_ASM225776v2	2784	sul1	chromosome	Folate pathway antagonist
Cluster2025	GCF_002257765.2_ASM225776v2_NZ_CP036362.1_25861_29886_plasmid	GCF_002257765.2_ASM225776v2	4024	blaCTX-M-65	plasmid	Beta-lactam
Cluster1942	GCF_002257935.3_ASM225793v3_NZ_CP028389.2_24647_29031_plasmid	GCF_002257935.3_ASM225793v3	4383	aph(6)-Id	plasmid	Aminoglycoside
Cluster1942	GCF_002257935.3_ASM225793v3_NZ_CP028389.2_24647_29031_plasmid	GCF_002257935.3_ASM225793v3	4383	aph(3'')-Ib	plasmid	Aminoglycoside
Cluster1942	GCF_002257935.3_ASM225793v3_NZ_CP028389.2_24647_29031_plasmid	GCF_002257935.3_ASM225793v3	4383	sul2	plasmid	Folate pathway antagonist
Cluster2483	GCF_002257935.3_ASM225793v3_NZ_CP028389.2_29850_31604_plasmid	GCF_002257935.3_ASM225793v3	1753	aac(3)-IId	plasmid	Aminoglycoside
Cluster2630	GCF_002257935.3_ASM225793v3_NZ_CP028389.2_32423_33464_plasmid	GCF_002257935.3_ASM225793v3	1040	aph(3')-Ia	plasmid	Aminoglycoside
Cluster786	GCF_002257935.3_ASM225793v3_NZ_CP028389.2_34283_50946_plasmid	GCF_002257935.3_ASM225793v3	16662	aadA16	plasmid	Aminoglycoside
Cluster786	GCF_002257935.3_ASM225793v3_NZ_CP028389.2_34283_50946_plasmid	GCF_002257935.3_ASM225793v3	16662	mph(A)	plasmid	Macrolide
Cluster786	GCF_002257935.3_ASM225793v3_NZ_CP028389.2_34283_50946_plasmid	GCF_002257935.3_ASM225793v3	16662	sul1	plasmid	Folate pathway antagonist
Cluster786	GCF_002257935.3_ASM225793v3_NZ_CP028389.2_34283_50946_plasmid	GCF_002257935.3_ASM225793v3	16662	sul1	plasmid	Folate pathway antagonist
Cluster786	GCF_002257935.3_ASM225793v3_NZ_CP028389.2_34283_50946_plasmid	GCF_002257935.3_ASM225793v3	16662	dfrA27	plasmid	Folate pathway antagonist
Cluster786	GCF_002257935.3_ASM225793v3_NZ_CP028389.2_34283_50946_plasmid	GCF_002257935.3_ASM225793v3	16662	aac(6')-Ib-cr	plasmid	Aminoglycoside,Fluoroquinolone
Cluster786	GCF_002257935.3_ASM225793v3_NZ_CP028389.2_34283_50946_plasmid	GCF_002257935.3_ASM225793v3	16662	qnrB91	plasmid	Fluoroquinolone
Cluster786	GCF_002257935.3_ASM225793v3_NZ_CP028389.2_34283_50946_plasmid	GCF_002257935.3_ASM225793v3	16662	ARR-3	plasmid	Rifamycin
Cluster1104	GCF_002258055.2_ASM225805v2_NZ_CP028804.1_256068_268140_plasmid	GCF_002258055.2_ASM225805v2	12071	aadA2	plasmid	Aminoglycoside
Cluster1104	GCF_002258055.2_ASM225805v2_NZ_CP028804.1_256068_268140_plasmid	GCF_002258055.2_ASM225805v2	12071	mph(A)	plasmid	Macrolide
Cluster1104	GCF_002258055.2_ASM225805v2_NZ_CP028804.1_256068_268140_plasmid	GCF_002258055.2_ASM225805v2	12071	sul1	plasmid	Folate pathway antagonist
Cluster1104	GCF_002258055.2_ASM225805v2_NZ_CP028804.1_256068_268140_plasmid	GCF_002258055.2_ASM225805v2	12071	dfrA12	plasmid	Folate pathway antagonist
Cluster2356	GCF_002258055.2_ASM225805v2_NZ_CP028804.1_276598_279006_plasmid	GCF_002258055.2_ASM225805v2	2407	aac(3)-IIa	plasmid	Aminoglycoside
Cluster1928	GCF_002258055.2_ASM225805v2_NZ_CP028804.1_279825_284266_plasmid	GCF_002258055.2_ASM225805v2	4440	erm(B)	plasmid	Macrolide, Lincosamide, Streptogramin B
Cluster2562	GCF_002258145.3_ASM225814v3_NZ_CP027067.1_106360_107749_plasmid	GCF_002258145.3_ASM225814v3	1388	catA2	plasmid	Phenicol
Cluster2585	GCF_002258145.3_ASM225814v3_NZ_CP027067.1_11860_13136_plasmid	GCF_002258145.3_ASM225814v3	1275	fosA3	plasmid	Fosfomycin
Cluster2066	GCF_002258145.3_ASM225814v3_NZ_CP027067.1_13955_17763_plasmid	GCF_002258145.3_ASM225814v3	3807	rmtB	plasmid	Aminoglycoside
Cluster2066	GCF_002258145.3_ASM225814v3_NZ_CP027067.1_13955_17763_plasmid	GCF_002258145.3_ASM225814v3	3807	blaTEM-1B	plasmid	Beta-lactam
Cluster2025	GCF_002258145.3_ASM225814v3_NZ_CP027067.1_5212_9237_plasmid	GCF_002258145.3_ASM225814v3	4024	blaCTX-M-65	plasmid	Beta-lactam
Cluster2272	GCF_002258145.3_ASM225814v3_NZ_CP027068.2_3125761_3128546_chromosome	GCF_002258145.3_ASM225814v3	2784	aadA2b	chromosome	Aminoglycoside
Cluster2272	GCF_002258145.3_ASM225814v3_NZ_CP027068.2_3125761_3128546_chromosome	GCF_002258145.3_ASM225814v3	2784	sul1	chromosome	Folate pathway antagonist
Cluster2272	GCF_002269295.1_ASM226929v1_NZ_CP022882.1_198134_200919_chromosome	GCF_002269295.1_ASM226929v1	2784	aadA2b	chromosome	Aminoglycoside
Cluster2272	GCF_002269295.1_ASM226929v1_NZ_CP022882.1_198134_200919_chromosome	GCF_002269295.1_ASM226929v1	2784	sul1	chromosome	Folate pathway antagonist
Cluster1967	GCF_002278115.2_ASM227811v2_NZ_CP023143.1_222855_227148_plasmid	GCF_002278115.2_ASM227811v2	4292	floR	plasmid	Phenicol
Cluster2630	GCF_002278115.2_ASM227811v2_NZ_CP023145.1_16182_17223_plasmid	GCF_002278115.2_ASM227811v2	1040	aph(3')-Ia	plasmid	Aminoglycoside
Cluster1942	GCF_002278115.2_ASM227811v2_NZ_CP023145.1_18042_22429_plasmid	GCF_002278115.2_ASM227811v2	4386	aph(6)-Id	plasmid	Aminoglycoside
Cluster1942	GCF_002278115.2_ASM227811v2_NZ_CP023145.1_18042_22429_plasmid	GCF_002278115.2_ASM227811v2	4386	aph(3'')-Ib	plasmid	Aminoglycoside
Cluster1942	GCF_002278115.2_ASM227811v2_NZ_CP023145.1_18042_22429_plasmid	GCF_002278115.2_ASM227811v2	4386	sul2	plasmid	Folate pathway antagonist
Cluster2444	GCF_002278115.2_ASM227811v2_NZ_CP023145.1_23248_25165_plasmid	GCF_002278115.2_ASM227811v2	1916	blaTEM-1B	plasmid	Beta-lactam
Cluster1405	GCF_002278115.2_ASM227811v2_NZ_CP023145.1_6995_15363_plasmid	GCF_002278115.2_ASM227811v2	8367	aac(3)-IId	plasmid	Aminoglycoside
Cluster2283	GCF_002285575.1_ASM228557v1_NZ_CP023044.1_1693370_1696117_chromosome	GCF_002285575.1_ASM228557v1	2746	mph(E)	chromosome	Macrolide
Cluster2283	GCF_002285575.1_ASM228557v1_NZ_CP023044.1_1693370_1696117_chromosome	GCF_002285575.1_ASM228557v1	2746	msr(E)	chromosome	Macrolide, Streptogramin B
Cluster2283	GCF_002285615.1_ASM228561v1_NZ_CP023047.1_1690125_1692872_chromosome	GCF_002285615.1_ASM228561v1	2746	mph(E)	chromosome	Macrolide
Cluster2283	GCF_002285615.1_ASM228561v1_NZ_CP023047.1_1690125_1692872_chromosome	GCF_002285615.1_ASM228561v1	2746	msr(E)	chromosome	Macrolide, Streptogramin B
Cluster2283	GCF_002285815.1_ASM228581v1_NZ_CP023043.1_1624878_1627625_chromosome	GCF_002285815.1_ASM228581v1	2746	mph(E)	chromosome	Macrolide
Cluster2283	GCF_002285815.1_ASM228581v1_NZ_CP023043.1_1624878_1627625_chromosome	GCF_002285815.1_ASM228581v1	2746	msr(E)	chromosome	Macrolide, Streptogramin B
Cluster2442	GCF_002290205.1_ASM229020v1_NZ_CP023167.1_199016_200951_plasmid	GCF_002290205.1_ASM229020v1	1934	fosA4	plasmid	Fosfomycin
Cluster1160	GCF_002290205.1_ASM229020v1_NZ_CP023167.1_91905_103200_plasmid	GCF_002290205.1_ASM229020v1	11294	aadA1	plasmid	Aminoglycoside
Cluster1160	GCF_002290205.1_ASM229020v1_NZ_CP023167.1_91905_103200_plasmid	GCF_002290205.1_ASM229020v1	11294	floR	plasmid	Phenicol
Cluster1160	GCF_002290205.1_ASM229020v1_NZ_CP023167.1_91905_103200_plasmid	GCF_002290205.1_ASM229020v1	11294	sul3	plasmid	Folate pathway antagonist
Cluster2444	GCF_002290285.1_ASM229028v1_NZ_CP023185.1_504780_506697_chromosome	GCF_002290285.1_ASM229028v1	1916	blaTEM-1B	chromosome	Beta-lactam
Cluster1244	GCF_002290285.1_ASM229028v1_NZ_CP023185.1_519219_529477_chromosome	GCF_002290285.1_ASM229028v1	10257	aadA5	chromosome	Aminoglycoside
Cluster1244	GCF_002290285.1_ASM229028v1_NZ_CP023185.1_519219_529477_chromosome	GCF_002290285.1_ASM229028v1	10257	mph(A)	chromosome	Macrolide
Cluster1244	GCF_002290285.1_ASM229028v1_NZ_CP023185.1_519219_529477_chromosome	GCF_002290285.1_ASM229028v1	10257	sul1	chromosome	Folate pathway antagonist
Cluster1244	GCF_002290285.1_ASM229028v1_NZ_CP023185.1_519219_529477_chromosome	GCF_002290285.1_ASM229028v1	10257	dfrA17	chromosome	Folate pathway antagonist
Cluster1784	GCF_002300675.1_ASM230067v2_NZ_CP036321.1_14963_20312_plasmid	GCF_002300675.1_ASM230067v2	5348	catA1	plasmid	Phenicol
Cluster1153	GCF_002300675.1_ASM230067v2_NZ_CP036321.1_21130_32502_plasmid	GCF_002300675.1_ASM230067v2	11371	blaTEM-1B	plasmid	Beta-lactam
Cluster1153	GCF_002300675.1_ASM230067v2_NZ_CP036321.1_21130_32502_plasmid	GCF_002300675.1_ASM230067v2	11371	qnrS1	plasmid	Fluoroquinolone
Cluster2608	GCF_002302335.1_ASM230233v1_NZ_CP023351.1_67004_68184_plasmid	GCF_002302335.1_ASM230233v1	1179	dfrA8	plasmid	Folate pathway antagonist
Cluster1942	GCF_002310595.1_ASM231059v1_NZ_CP023363.1_104140_108527_plasmid	GCF_002310595.1_ASM231059v1	4386	aph(6)-Id	plasmid	Aminoglycoside
Cluster1942	GCF_002310595.1_ASM231059v1_NZ_CP023363.1_104140_108527_plasmid	GCF_002310595.1_ASM231059v1	4386	aph(3'')-Ib	plasmid	Aminoglycoside
Cluster1942	GCF_002310595.1_ASM231059v1_NZ_CP023363.1_104140_108527_plasmid	GCF_002310595.1_ASM231059v1	4386	sul2	plasmid	Folate pathway antagonist
Cluster2444	GCF_002310595.1_ASM231059v1_NZ_CP023363.1_109346_111263_plasmid	GCF_002310595.1_ASM231059v1	1916	blaTEM-1B	plasmid	Beta-lactam
Cluster2630	GCF_002310675.1_ASM231067v1_NZ_CP023378.1_23082_24123_plasmid	GCF_002310675.1_ASM231067v1	1040	aph(3')-Ia	plasmid	Aminoglycoside
Cluster1942	GCF_002310675.1_ASM231067v1_NZ_CP023378.1_24942_29329_plasmid	GCF_002310675.1_ASM231067v1	4386	aph(6)-Id	plasmid	Aminoglycoside
Cluster1942	GCF_002310675.1_ASM231067v1_NZ_CP023378.1_24942_29329_plasmid	GCF_002310675.1_ASM231067v1	4386	aph(3'')-Ib	plasmid	Aminoglycoside
Cluster1942	GCF_002310675.1_ASM231067v1_NZ_CP023378.1_24942_29329_plasmid	GCF_002310675.1_ASM231067v1	4386	sul2	plasmid	Folate pathway antagonist
Cluster2630	GCF_002310715.1_ASM231071v1_NZ_CP023383.1_1951327_1952368_chromosome	GCF_002310715.1_ASM231071v1	1040	aph(3')-Ia	chromosome	Aminoglycoside
Cluster2630	GCF_002310875.1_ASM231087v1_NZ_CP017082.1_1318001_1319042_chromosome	GCF_002310875.1_ASM231087v1	1040	aph(3')-Ia	chromosome	Aminoglycoside
Cluster2444	GCF_002310875.1_ASM231087v1_NZ_CP017082.1_1319861_1321778_chromosome	GCF_002310875.1_ASM231087v1	1916	blaTEM-1B	chromosome	Beta-lactam
Cluster2666	GCF_002310875.1_ASM231087v1_NZ_CP017084.1_162451_163383_plasmid	GCF_002310875.1_ASM231087v1	931	aph(3')-Ia	plasmid	Aminoglycoside
Cluster2444	GCF_002310895.1_ASM231089v1_NZ_CP017085.1_191302_193219_chromosome	GCF_002310895.1_ASM231089v1	1916	blaTEM-1B	chromosome	Beta-lactam
Cluster2630	GCF_002310895.1_ASM231089v1_NZ_CP017085.1_194037_195078_chromosome	GCF_002310895.1_ASM231089v1	1040	aph(3')-Ia	chromosome	Aminoglycoside
Cluster2025	GCF_002310895.1_ASM231089v1_NZ_CP017086.1_42087_46112_plasmid	GCF_002310895.1_ASM231089v1	4024	blaCTX-M-65	plasmid	Beta-lactam
Cluster2066	GCF_002310895.1_ASM231089v1_NZ_CP017086.1_49427_53235_plasmid	GCF_002310895.1_ASM231089v1	3807	rmtB	plasmid	Aminoglycoside
Cluster2066	GCF_002310895.1_ASM231089v1_NZ_CP017086.1_49427_53235_plasmid	GCF_002310895.1_ASM231089v1	3807	blaTEM-1B	plasmid	Beta-lactam
Cluster2585	GCF_002310895.1_ASM231089v1_NZ_CP017086.1_54054_55330_plasmid	GCF_002310895.1_ASM231089v1	1275	fosA3	plasmid	Fosfomycin
Cluster2122	GCF_002313005.1_ASM231300v1_NZ_CP012668.1_11515_15042_plasmid	GCF_002313005.1_ASM231300v1	3526	tet(D)	plasmid	Tetracycline
Cluster1908	GCF_002313005.1_ASM231300v1_NZ_CP012668.1_17106_21642_plasmid	GCF_002313005.1_ASM231300v1	4535	mph(E)	plasmid	Macrolide
Cluster1908	GCF_002313005.1_ASM231300v1_NZ_CP012668.1_17106_21642_plasmid	GCF_002313005.1_ASM231300v1	4535	msr(E)	plasmid	Macrolide, Streptogramin B
Cluster1723	GCF_002313005.1_ASM231300v1_NZ_CP012668.1_2634_8477_plasmid	GCF_002313005.1_ASM231300v1	5842	aac(3)-IId	plasmid	Aminoglycoside
Cluster2642	GCF_002313005.1_ASM231300v1_NZ_CP012668.1_803_1816_plasmid	GCF_002313005.1_ASM231300v1	1012	aph(3')-Ia	plasmid	Aminoglycoside
Cluster2558	GCF_002313005.1_ASM231300v1_NZ_CP012668.1_9296_10696_plasmid	GCF_002313005.1_ASM231300v1	1399	catA2	plasmid	Phenicol
Cluster2558	GCF_002313085.1_ASM231308v1_NZ_CP017233.1_84117_85517_plasmid	GCF_002313085.1_ASM231308v1	1399	catA2	plasmid	Phenicol
Cluster338	GCF_002313085.1_ASM231308v1_NZ_CP017233.1_96063_31176_plasmid	GCF_002313085.1_ASM231308v1	32111	aph(6)-Id	plasmid	Aminoglycoside
Cluster338	GCF_002313085.1_ASM231308v1_NZ_CP017233.1_96063_31176_plasmid	GCF_002313085.1_ASM231308v1	32111	aph(3'')-Ib	plasmid	Aminoglycoside
Cluster338	GCF_002313085.1_ASM231308v1_NZ_CP017233.1_96063_31176_plasmid	GCF_002313085.1_ASM231308v1	32111	blaTEM-1B	plasmid	Beta-lactam
Cluster338	GCF_002313085.1_ASM231308v1_NZ_CP017233.1_96063_31176_plasmid	GCF_002313085.1_ASM231308v1	32111	sul2	plasmid	Folate pathway antagonist
Cluster2313	GCF_002357875.1_ASM235787v1_NZ_AP017621.1_104421_107022_plasmid	GCF_002357875.1_ASM235787v1	2600	aac(3)-IIa	plasmid	Aminoglycoside
Cluster2425	GCF_002357875.1_ASM235787v1_NZ_AP017621.1_16388_18433_plasmid	GCF_002357875.1_ASM235787v1	2044	dfrA14	plasmid	Folate pathway antagonist
Cluster2070	GCF_002357875.1_ASM235787v1_NZ_AP017621.1_19252_23048_plasmid	GCF_002357875.1_ASM235787v1	3795	mph(A)	plasmid	Macrolide
Cluster1928	GCF_002357875.1_ASM235787v1_NZ_AP017621.1_99161_103602_plasmid	GCF_002357875.1_ASM235787v1	4440	erm(B)	plasmid	Macrolide, Lincosamide, Streptogramin B
Cluster2313	GCF_002357895.1_ASM235789v1_NZ_AP017618.1_104421_107022_plasmid	GCF_002357895.1_ASM235789v1	2600	aac(3)-IIa	plasmid	Aminoglycoside
Cluster2425	GCF_002357895.1_ASM235789v1_NZ_AP017618.1_16388_18433_plasmid	GCF_002357895.1_ASM235789v1	2044	dfrA14	plasmid	Folate pathway antagonist
Cluster2070	GCF_002357895.1_ASM235789v1_NZ_AP017618.1_19252_23048_plasmid	GCF_002357895.1_ASM235789v1	3795	mph(A)	plasmid	Macrolide
Cluster1928	GCF_002357895.1_ASM235789v1_NZ_AP017618.1_99161_103602_plasmid	GCF_002357895.1_ASM235789v1	4440	erm(B)	plasmid	Macrolide, Lincosamide, Streptogramin B
Cluster1942	GCF_002393465.1_ASM239346v1_NZ_CP023531.1_4394535_4398922_chromosome	GCF_002393465.1_ASM239346v1	4386	aph(6)-Id	chromosome	Aminoglycoside
Cluster1942	GCF_002393465.1_ASM239346v1_NZ_CP023531.1_4394535_4398922_chromosome	GCF_002393465.1_ASM239346v1	4386	aph(3'')-Ib	chromosome	Aminoglycoside
Cluster1942	GCF_002393465.1_ASM239346v1_NZ_CP023531.1_4394535_4398922_chromosome	GCF_002393465.1_ASM239346v1	4386	sul2	chromosome	Folate pathway antagonist
Cluster2466	GCF_002393465.1_ASM239346v1_NZ_CP023531.1_4399741_4401573_chromosome	GCF_002393465.1_ASM239346v1	1831	blaTEM-1B	chromosome	Beta-lactam
Cluster2097	GCF_002393465.1_ASM239346v1_NZ_CP023531.1_4402392_4406066_chromosome	GCF_002393465.1_ASM239346v1	3673	sul1	chromosome	Folate pathway antagonist
Cluster2097	GCF_002393465.1_ASM239346v1_NZ_CP023531.1_4402392_4406066_chromosome	GCF_002393465.1_ASM239346v1	3673	dfrA7	chromosome	Folate pathway antagonist
Cluster1755	GCF_002587005.1_ASM258700v1_NZ_CP023816.1_119915_125522_plasmid	GCF_002587005.1_ASM258700v1	5606	aac(3)-IId	plasmid	Aminoglycoside
Cluster2444	GCF_002587005.1_ASM258700v1_NZ_CP023816.1_96357_98263_plasmid	GCF_002587005.1_ASM258700v1	1905	blaTEM-1B	plasmid	Beta-lactam
Cluster1214	GCF_002587005.1_ASM258700v1_NZ_CP023816.1_99082_109667_plasmid	GCF_002587005.1_ASM258700v1	10584	aadA5	plasmid	Aminoglycoside
Cluster1214	GCF_002587005.1_ASM258700v1_NZ_CP023816.1_99082_109667_plasmid	GCF_002587005.1_ASM258700v1	10584	mph(A)	plasmid	Macrolide
Cluster1214	GCF_002587005.1_ASM258700v1_NZ_CP023816.1_99082_109667_plasmid	GCF_002587005.1_ASM258700v1	10584	sul1	plasmid	Folate pathway antagonist
Cluster1214	GCF_002587005.1_ASM258700v1_NZ_CP023816.1_99082_109667_plasmid	GCF_002587005.1_ASM258700v1	10584	dfrA17	plasmid	Folate pathway antagonist
Cluster2272	GCF_002587165.1_ASM258716v1_NZ_CP023941.1_3040640_3043425_chromosome	GCF_002587165.1_ASM258716v1	2784	aadA2b	chromosome	Aminoglycoside
Cluster2272	GCF_002587165.1_ASM258716v1_NZ_CP023941.1_3040640_3043425_chromosome	GCF_002587165.1_ASM258716v1	2784	sul1	chromosome	Folate pathway antagonist
Cluster2066	GCF_002587165.1_ASM258716v1_NZ_CP023942.1_143519_147327_plasmid	GCF_002587165.1_ASM258716v1	3807	rmtB	plasmid	Aminoglycoside
Cluster2066	GCF_002587165.1_ASM258716v1_NZ_CP023942.1_143519_147327_plasmid	GCF_002587165.1_ASM258716v1	3807	blaTEM-1B	plasmid	Beta-lactam
Cluster2025	GCF_002587165.1_ASM258716v1_NZ_CP023942.1_149950_153975_plasmid	GCF_002587165.1_ASM258716v1	4024	blaCTX-M-65	plasmid	Beta-lactam
Cluster2562	GCF_002587165.1_ASM258716v1_NZ_CP023942.1_171512_172900_plasmid	GCF_002587165.1_ASM258716v1	1387	catA2	plasmid	Phenicol
Cluster2562	GCF_002587165.1_ASM258716v1_NZ_CP023942.1_5598_6979_plasmid	GCF_002587165.1_ASM258716v1	1380	catA2	plasmid	Phenicol
Cluster2041	GCF_002587165.1_ASM258716v1_NZ_CP023942.1_83378_87305_plasmid	GCF_002587165.1_ASM258716v1	3926	blaKPC-2	plasmid	Beta-lactam
Cluster2558	GCF_002587165.1_ASM258716v1_NZ_CP023943.1_33379_34778_plasmid	GCF_002587165.1_ASM258716v1	1398	catA2	plasmid	Phenicol
Cluster1942	GCF_002587885.1_ASM258788v1_NZ_CP023947.1_124582_128969_plasmid	GCF_002587885.1_ASM258788v1	4386	aph(6)-Id	plasmid	Aminoglycoside
Cluster1942	GCF_002587885.1_ASM258788v1_NZ_CP023947.1_124582_128969_plasmid	GCF_002587885.1_ASM258788v1	4386	aph(3'')-Ib	plasmid	Aminoglycoside
Cluster1942	GCF_002587885.1_ASM258788v1_NZ_CP023947.1_124582_128969_plasmid	GCF_002587885.1_ASM258788v1	4386	sul2	plasmid	Folate pathway antagonist
Cluster2400	GCF_002587885.1_ASM258788v1_NZ_CP023947.1_138337_140524_plasmid	GCF_002587885.1_ASM258788v1	2186	blaOXA-1	plasmid	Beta-lactam
Cluster2400	GCF_002587885.1_ASM258788v1_NZ_CP023947.1_138337_140524_plasmid	GCF_002587885.1_ASM258788v1	2186	catB3	plasmid	Phenicol
Cluster2400	GCF_002587885.1_ASM258788v1_NZ_CP023947.1_138337_140524_plasmid	GCF_002587885.1_ASM258788v1	2186	aac(6')-Ib-cr	plasmid	Aminoglycoside,Fluoroquinolone
Cluster1439	GCF_002589795.1_ASM258979v1_NZ_CP023895.1_37640_45710_plasmid	GCF_002589795.1_ASM258979v1	8069	rmtB	plasmid	Aminoglycoside
Cluster1439	GCF_002589795.1_ASM258979v1_NZ_CP023895.1_37640_45710_plasmid	GCF_002589795.1_ASM258979v1	8069	blaTEM-1B	plasmid	Beta-lactam
Cluster1439	GCF_002589795.1_ASM258979v1_NZ_CP023895.1_37640_45710_plasmid	GCF_002589795.1_ASM258979v1	8069	mph(A)	plasmid	Macrolide
Cluster1291	GCF_002589795.1_ASM258979v1_NZ_CP023895.1_46529_56204_plasmid	GCF_002589795.1_ASM258979v1	9674	aadA2	plasmid	Aminoglycoside
Cluster1291	GCF_002589795.1_ASM258979v1_NZ_CP023895.1_46529_56204_plasmid	GCF_002589795.1_ASM258979v1	9674	blaNDM-5	plasmid	Beta-lactam
Cluster1291	GCF_002589795.1_ASM258979v1_NZ_CP023895.1_46529_56204_plasmid	GCF_002589795.1_ASM258979v1	9674	sul1	plasmid	Folate pathway antagonist
Cluster1291	GCF_002589795.1_ASM258979v1_NZ_CP023895.1_46529_56204_plasmid	GCF_002589795.1_ASM258979v1	9674	dfrA12	plasmid	Folate pathway antagonist
Cluster2070	GCF_002589795.1_ASM258979v1_NZ_CP023903.1_58222_62017_plasmid	GCF_002589795.1_ASM258979v1	3794	mph(A)	plasmid	Macrolide
Cluster2018	GCF_002589795.1_ASM258979v1_NZ_CP023903.1_62836_66895_plasmid	GCF_002589795.1_ASM258979v1	4058	blaCTX-M-15	plasmid	Beta-lactam
Cluster2400	GCF_002589795.1_ASM258979v1_NZ_CP023903.1_67714_69901_plasmid	GCF_002589795.1_ASM258979v1	2186	blaOXA-1	plasmid	Beta-lactam
Cluster2400	GCF_002589795.1_ASM258979v1_NZ_CP023903.1_67714_69901_plasmid	GCF_002589795.1_ASM258979v1	2186	catB3	plasmid	Phenicol
Cluster2400	GCF_002589795.1_ASM258979v1_NZ_CP023903.1_67714_69901_plasmid	GCF_002589795.1_ASM258979v1	2186	aac(6')-Ib-cr	plasmid	Aminoglycoside,Fluoroquinolone
Cluster2400	GCF_002591075.1_ASM259107v1_NZ_CP023916.1_111988_114175_plasmid	GCF_002591075.1_ASM259107v1	2186	blaOXA-1	plasmid	Beta-lactam
Cluster2400	GCF_002591075.1_ASM259107v1_NZ_CP023916.1_111988_114175_plasmid	GCF_002591075.1_ASM259107v1	2186	catB3	plasmid	Phenicol
Cluster2400	GCF_002591075.1_ASM259107v1_NZ_CP023916.1_111988_114175_plasmid	GCF_002591075.1_ASM259107v1	2186	aac(6')-Ib-cr	plasmid	Aminoglycoside,Fluoroquinolone
Cluster1274	GCF_002591075.1_ASM259107v1_NZ_CP023918.1_61370_71223_plasmid	GCF_002591075.1_ASM259107v1	9852	aadA5	plasmid	Aminoglycoside
Cluster1274	GCF_002591075.1_ASM259107v1_NZ_CP023918.1_61370_71223_plasmid	GCF_002591075.1_ASM259107v1	9852	mph(A)	plasmid	Macrolide
Cluster1274	GCF_002591075.1_ASM259107v1_NZ_CP023918.1_61370_71223_plasmid	GCF_002591075.1_ASM259107v1	9852	sul1	plasmid	Folate pathway antagonist
Cluster1274	GCF_002591075.1_ASM259107v1_NZ_CP023918.1_61370_71223_plasmid	GCF_002591075.1_ASM259107v1	9852	dfrA17	plasmid	Folate pathway antagonist
Cluster1928	GCF_002591075.1_ASM259107v1_NZ_CP023918.1_72042_76483_plasmid	GCF_002591075.1_ASM259107v1	4440	erm(B)	plasmid	Macrolide, Lincosamide, Streptogramin B
Cluster720	GCF_002591075.1_ASM259107v1_NZ_CP023918.1_79150_97154_plasmid	GCF_002591075.1_ASM259107v1	18003	blaCTX-M-15	plasmid	Beta-lactam
Cluster720	GCF_002591075.1_ASM259107v1_NZ_CP023918.1_79150_97154_plasmid	GCF_002591075.1_ASM259107v1	18003	qnrS1	plasmid	Fluoroquinolone
Cluster2553	GCF_002741415.1_ASM274141v1_NZ_CP024418.1_3779682_3781112_chromosome	GCF_002741415.1_ASM274141v1	1429	aph(3')-Ia	chromosome	Aminoglycoside
Cluster2589	GCF_002741415.1_ASM274141v1_NZ_CP024419.1_3053_4308_plasmid	GCF_002741415.1_ASM274141v1	1254	aph(3')-Ia	plasmid	Aminoglycoside
Cluster1830	GCF_002741685.1_ASM274168v1_NZ_CP024191.1_3044128_3049220_chromosome	GCF_002741685.1_ASM274168v1	5091	aadA2b	chromosome	Aminoglycoside
Cluster1830	GCF_002741685.1_ASM274168v1_NZ_CP024191.1_3044128_3049220_chromosome	GCF_002741685.1_ASM274168v1	5091	sul1	chromosome	Folate pathway antagonist
Cluster2400	GCF_002741685.1_ASM274168v1_NZ_CP024194.1_11358_13545_plasmid	GCF_002741685.1_ASM274168v1	2186	blaOXA-1	plasmid	Beta-lactam
Cluster2400	GCF_002741685.1_ASM274168v1_NZ_CP024194.1_11358_13545_plasmid	GCF_002741685.1_ASM274168v1	2186	catB3	plasmid	Phenicol
Cluster2400	GCF_002741685.1_ASM274168v1_NZ_CP024194.1_11358_13545_plasmid	GCF_002741685.1_ASM274168v1	2186	aac(6')-Ib-cr	plasmid	Aminoglycoside,Fluoroquinolone
Cluster2313	GCF_002741685.1_ASM274168v1_NZ_CP024194.1_14364_16965_plasmid	GCF_002741685.1_ASM274168v1	2600	aac(3)-IIa	plasmid	Aminoglycoside
Cluster2313	GCF_002752955.1_ASM275295v1_NZ_CP024459.1_83398_85999_plasmid	GCF_002752955.1_ASM275295v1	2600	aac(3)-IIa	plasmid	Aminoglycoside
Cluster2444	GCF_002761035.1_ASM276103v1_NZ_CP018656.1_113768_115685_plasmid	GCF_002761035.1_ASM276103v1	1916	blaTEM-1B	plasmid	Beta-lactam
Cluster1435	GCF_002761575.1_ASM276157v1_NZ_CP024124.1_1193821_1201942_chromosome	GCF_002761575.1_ASM276157v1	8120	sul1	chromosome	Folate pathway antagonist
Cluster2426	GCF_002761575.1_ASM276157v1_NZ_CP024124.1_1202761_1204795_chromosome	GCF_002761575.1_ASM276157v1	2033	aac(6')-Ip	chromosome	Aminoglycoside
Cluster2381	GCF_002761575.1_ASM276157v1_NZ_CP024124.1_1205614_1207904_chromosome	GCF_002761575.1_ASM276157v1	2289	blaTEM-1D	chromosome	Beta-lactam
Cluster2553	GCF_002761575.1_ASM276157v1_NZ_CP024124.1_1213111_1214541_chromosome	GCF_002761575.1_ASM276157v1	1429	aph(3')-Ia	chromosome	Aminoglycoside
Cluster1470	GCF_002762095.1_ASM276209v1_NZ_CP024611.1_2605143_2612895_chromosome	GCF_002762095.1_ASM276209v1	7751	aadA1	chromosome	Aminoglycoside
Cluster1470	GCF_002762095.1_ASM276209v1_NZ_CP024611.1_2605143_2612895_chromosome	GCF_002762095.1_ASM276209v1	7751	aac(3)-Ia	chromosome	Aminoglycoside
Cluster1470	GCF_002762095.1_ASM276209v1_NZ_CP024611.1_2605143_2612895_chromosome	GCF_002762095.1_ASM276209v1	7751	sul1	chromosome	Folate pathway antagonist
Cluster2521	GCF_002762095.1_ASM276209v1_NZ_CP024611.1_2618102_2619681_chromosome	GCF_002762095.1_ASM276209v1	1578	blaTEM-1D	chromosome	Beta-lactam
Cluster1470	GCF_002762115.1_ASM276211v1_NZ_CP024613.1_2638875_2646627_chromosome	GCF_002762115.1_ASM276211v1	7751	aadA1	chromosome	Aminoglycoside
Cluster1470	GCF_002762115.1_ASM276211v1_NZ_CP024613.1_2638875_2646627_chromosome	GCF_002762115.1_ASM276211v1	7751	aac(3)-Ia	chromosome	Aminoglycoside
Cluster1470	GCF_002762115.1_ASM276211v1_NZ_CP024613.1_2638875_2646627_chromosome	GCF_002762115.1_ASM276211v1	7751	sul1	chromosome	Folate pathway antagonist
Cluster2521	GCF_002762115.1_ASM276211v1_NZ_CP024613.1_2651834_2653413_chromosome	GCF_002762115.1_ASM276211v1	1578	blaTEM-1D	chromosome	Beta-lactam
Cluster1691	GCF_002762135.3_ASM276213v3_NZ_CP025339.1_98673_104716_plasmid	GCF_002762135.3_ASM276213v3	6042	aac(3)-IId	plasmid	Aminoglycoside
Cluster1807	GCF_002762135.3_ASM276213v3_NZ_CP025340.1_199160_204357_plasmid	GCF_002762135.3_ASM276213v3	5196	oqxB	plasmid	Fluoroquinolone
Cluster1807	GCF_002762135.3_ASM276213v3_NZ_CP025340.1_199160_204357_plasmid	GCF_002762135.3_ASM276213v3	5196	oqxA	plasmid	Fluoroquinolone
Cluster525	GCF_002762155.1_ASM276215v1_NZ_CP024612.1_1673653_1696950_chromosome	GCF_002762155.1_ASM276215v1	23296	armA	chromosome	Aminoglycoside
Cluster525	GCF_002762155.1_ASM276215v1_NZ_CP024612.1_1673653_1696950_chromosome	GCF_002762155.1_ASM276215v1	23296	blaPER-1	chromosome	Beta-lactam
Cluster525	GCF_002762155.1_ASM276215v1_NZ_CP024612.1_1673653_1696950_chromosome	GCF_002762155.1_ASM276215v1	23296	mph(E)	chromosome	Macrolide
Cluster525	GCF_002762155.1_ASM276215v1_NZ_CP024612.1_1673653_1696950_chromosome	GCF_002762155.1_ASM276215v1	23296	sul1	chromosome	Folate pathway antagonist
Cluster525	GCF_002762155.1_ASM276215v1_NZ_CP024612.1_1673653_1696950_chromosome	GCF_002762155.1_ASM276215v1	23296	sul1	chromosome	Folate pathway antagonist
Cluster525	GCF_002762155.1_ASM276215v1_NZ_CP024612.1_1673653_1696950_chromosome	GCF_002762155.1_ASM276215v1	23296	msr(E)	chromosome	Macrolide, Streptogramin B
Cluster1367	GCF_002762155.1_ASM276215v1_NZ_CP024612.1_2659857_2668659_chromosome	GCF_002762155.1_ASM276215v1	8801	aadA1	chromosome	Aminoglycoside
Cluster1367	GCF_002762155.1_ASM276215v1_NZ_CP024612.1_2659857_2668659_chromosome	GCF_002762155.1_ASM276215v1	8801	aac(3)-Ia	chromosome	Aminoglycoside
Cluster1367	GCF_002762155.1_ASM276215v1_NZ_CP024612.1_2659857_2668659_chromosome	GCF_002762155.1_ASM276215v1	8801	sul1	chromosome	Folate pathway antagonist
Cluster2553	GCF_002762155.1_ASM276215v1_NZ_CP024612.1_2670803_2672233_chromosome	GCF_002762155.1_ASM276215v1	1429	aph(3')-Ia	chromosome	Aminoglycoside
Cluster2521	GCF_002762155.1_ASM276215v1_NZ_CP024612.1_2677440_2679019_chromosome	GCF_002762155.1_ASM276215v1	1578	blaTEM-1D	chromosome	Beta-lactam
Cluster2444	GCF_002763415.1_ASM276341v1_NZ_CP018651.1_4636826_4638743_chromosome	GCF_002763415.1_ASM276341v1	1916	blaTEM-1B	chromosome	Beta-lactam
Cluster1942	GCF_002763415.1_ASM276341v1_NZ_CP018651.1_4639562_4643949_chromosome	GCF_002763415.1_ASM276341v1	4386	aph(6)-Id	chromosome	Aminoglycoside
Cluster1942	GCF_002763415.1_ASM276341v1_NZ_CP018651.1_4639562_4643949_chromosome	GCF_002763415.1_ASM276341v1	4386	aph(3'')-Ib	chromosome	Aminoglycoside
Cluster1942	GCF_002763415.1_ASM276341v1_NZ_CP018651.1_4639562_4643949_chromosome	GCF_002763415.1_ASM276341v1	4386	sul2	chromosome	Folate pathway antagonist
Cluster2058	GCF_002786655.1_ASM278665v1_NZ_CP024831.1_204009_207839_plasmid	GCF_002786655.1_ASM278665v1	3829	aac(3)-IId	plasmid	Aminoglycoside
Cluster1207	GCF_002786655.1_ASM278665v1_NZ_CP024831.1_37513_48206_plasmid	GCF_002786655.1_ASM278665v1	10692	aadA5	plasmid	Aminoglycoside
Cluster1207	GCF_002786655.1_ASM278665v1_NZ_CP024831.1_37513_48206_plasmid	GCF_002786655.1_ASM278665v1	10692	mph(A)	plasmid	Macrolide
Cluster1207	GCF_002786655.1_ASM278665v1_NZ_CP024831.1_37513_48206_plasmid	GCF_002786655.1_ASM278665v1	10692	sul1	plasmid	Folate pathway antagonist
Cluster1207	GCF_002786655.1_ASM278665v1_NZ_CP024831.1_37513_48206_plasmid	GCF_002786655.1_ASM278665v1	10692	dfrA17	plasmid	Folate pathway antagonist
Cluster1928	GCF_002786655.1_ASM278665v1_NZ_CP024831.1_49025_53466_plasmid	GCF_002786655.1_ASM278665v1	4440	erm(B)	plasmid	Macrolide, Lincosamide, Streptogramin B
Cluster2058	GCF_002786655.1_ASM278665v1_NZ_CP024831.1_82502_86343_plasmid	GCF_002786655.1_ASM278665v1	3840	aac(3)-IId	plasmid	Aminoglycoside
Cluster1359	GCF_002786755.1_ASM278675v1_NZ_CP024839.1_129526_7470_plasmid	GCF_002786755.1_ASM278675v1	8865	aadA2	plasmid	Aminoglycoside
Cluster1359	GCF_002786755.1_ASM278675v1_NZ_CP024839.1_129526_7470_plasmid	GCF_002786755.1_ASM278675v1	8865	dfrA12	plasmid	Folate pathway antagonist
Cluster2558	GCF_002786755.1_ASM278675v1_NZ_CP024839.1_8289_9689_plasmid	GCF_002786755.1_ASM278675v1	1399	catA2	plasmid	Phenicol
Cluster2016	GCF_002786755.1_ASM278675v1_NZ_CP024840.1_83613_87681_plasmid	GCF_002786755.1_ASM278675v1	4067	erm(B)	plasmid	Macrolide, Lincosamide, Streptogramin B
Cluster2086	GCF_002787395.1_ASM278739v1_NZ_CP024813.1_143856_147575_plasmid	GCF_002787395.1_ASM278739v1	3718	tet(A)	plasmid	Tetracycline
Cluster1496	GCF_002787395.1_ASM278739v1_NZ_CP024813.1_148394_155922_plasmid	GCF_002787395.1_ASM278739v1	7527	dfrA14	plasmid	Folate pathway antagonist
Cluster1715	GCF_002787395.1_ASM278739v1_NZ_CP024813.1_156741_162612_plasmid	GCF_002787395.1_ASM278739v1	5870	qnrB1	plasmid	Fluoroquinolone
Cluster2400	GCF_002787395.1_ASM278739v1_NZ_CP024813.1_168962_171149_plasmid	GCF_002787395.1_ASM278739v1	2186	blaOXA-1	plasmid	Beta-lactam
Cluster2400	GCF_002787395.1_ASM278739v1_NZ_CP024813.1_168962_171149_plasmid	GCF_002787395.1_ASM278739v1	2186	catB3	plasmid	Phenicol
Cluster2400	GCF_002787395.1_ASM278739v1_NZ_CP024813.1_168962_171149_plasmid	GCF_002787395.1_ASM278739v1	2186	aac(6')-Ib-cr	plasmid	Aminoglycoside,Fluoroquinolone
Cluster2313	GCF_002787395.1_ASM278739v1_NZ_CP024813.1_171968_174569_plasmid	GCF_002787395.1_ASM278739v1	2600	aac(3)-IIa	plasmid	Aminoglycoside
Cluster953	GCF_002787395.1_ASM278739v1_NZ_CP024813.1_175388_189355_plasmid	GCF_002787395.1_ASM278739v1	13966	aph(6)-Id	plasmid	Aminoglycoside
Cluster953	GCF_002787395.1_ASM278739v1_NZ_CP024813.1_175388_189355_plasmid	GCF_002787395.1_ASM278739v1	13966	aph(3'')-Ib	plasmid	Aminoglycoside
Cluster953	GCF_002787395.1_ASM278739v1_NZ_CP024813.1_175388_189355_plasmid	GCF_002787395.1_ASM278739v1	13966	blaCTX-M-15	plasmid	Beta-lactam
Cluster953	GCF_002787395.1_ASM278739v1_NZ_CP024813.1_175388_189355_plasmid	GCF_002787395.1_ASM278739v1	13966	blaTEM-1B	plasmid	Beta-lactam
Cluster953	GCF_002787395.1_ASM278739v1_NZ_CP024813.1_175388_189355_plasmid	GCF_002787395.1_ASM278739v1	13966	sul2	plasmid	Folate pathway antagonist
Cluster2058	GCF_002787545.1_ASM278754v1_NZ_CP024816.1_2100_5941_plasmid	GCF_002787545.1_ASM278754v1	3840	aac(3)-IId	plasmid	Aminoglycoside
Cluster1928	GCF_002787545.1_ASM278754v1_NZ_CP024816.1_34977_39418_plasmid	GCF_002787545.1_ASM278754v1	4440	erm(B)	plasmid	Macrolide, Lincosamide, Streptogramin B
Cluster1207	GCF_002787545.1_ASM278754v1_NZ_CP024816.1_40237_50931_plasmid	GCF_002787545.1_ASM278754v1	10693	aadA5	plasmid	Aminoglycoside
Cluster1207	GCF_002787545.1_ASM278754v1_NZ_CP024816.1_40237_50931_plasmid	GCF_002787545.1_ASM278754v1	10693	mph(A)	plasmid	Macrolide
Cluster1207	GCF_002787545.1_ASM278754v1_NZ_CP024816.1_40237_50931_plasmid	GCF_002787545.1_ASM278754v1	10693	sul1	plasmid	Folate pathway antagonist
Cluster1207	GCF_002787545.1_ASM278754v1_NZ_CP024816.1_40237_50931_plasmid	GCF_002787545.1_ASM278754v1	10693	dfrA17	plasmid	Folate pathway antagonist
Cluster2566	GCF_002787645.1_ASM278764v1_NZ_CP024827.1_43495_44875_plasmid	GCF_002787645.1_ASM278764v1	1379	aph(3')-Ia	plasmid	Aminoglycoside
Cluster2558	GCF_002787645.1_ASM278764v1_NZ_CP024827.1_45694_47094_plasmid	GCF_002787645.1_ASM278764v1	1399	catA2	plasmid	Phenicol
Cluster2425	GCF_002787645.1_ASM278764v1_NZ_CP024827.1_47913_49958_plasmid	GCF_002787645.1_ASM278764v1	2044	dfrA14	plasmid	Folate pathway antagonist
Cluster1924	GCF_002787645.1_ASM278764v1_NZ_CP024828.1_30889_35364_plasmid	GCF_002787645.1_ASM278764v1	4474	blaSHV-12	plasmid	Beta-lactam
Cluster2016	GCF_002787755.1_ASM278775v1_NZ_CP024836.1_62914_66982_plasmid	GCF_002787755.1_ASM278775v1	4067	erm(B)	plasmid	Macrolide, Lincosamide, Streptogramin B
Cluster2630	GCF_002787935.1_ASM278793v1_NZ_CP024821.1_2278239_2279280_chromosome	GCF_002787935.1_ASM278793v1	1040	aph(3')-Ia	chromosome	Aminoglycoside
Cluster2118	GCF_002787935.1_ASM278793v1_NZ_CP024822.1_102434_105957_plasmid	GCF_002787935.1_ASM278793v1	3522	mph(A)	plasmid	Macrolide
Cluster2331	GCF_002787935.1_ASM278793v1_NZ_CP024822.1_106776_109262_plasmid	GCF_002787935.1_ASM278793v1	2485	fosA3	plasmid	Fosfomycin
Cluster2278	GCF_002787935.1_ASM278793v1_NZ_CP024823.1_21350_24117_plasmid	GCF_002787935.1_ASM278793v1	2766	blaCTX-M-55	plasmid	Beta-lactam
Cluster2278	GCF_002787935.1_ASM278793v1_NZ_CP024823.1_21350_24117_plasmid	GCF_002787935.1_ASM278793v1	2766	blaTEM-214	plasmid	Beta-lactam
Cluster888	GCF_002787935.1_ASM278793v1_NZ_CP024824.1_36718_51416_plasmid	GCF_002787935.1_ASM278793v1	14697	aph(6)-Id	plasmid	Aminoglycoside
Cluster888	GCF_002787935.1_ASM278793v1_NZ_CP024824.1_36718_51416_plasmid	GCF_002787935.1_ASM278793v1	14697	aph(3'')-Ib	plasmid	Aminoglycoside
Cluster888	GCF_002787935.1_ASM278793v1_NZ_CP024824.1_36718_51416_plasmid	GCF_002787935.1_ASM278793v1	14697	aph(3'')-Ib	plasmid	Aminoglycoside
Cluster888	GCF_002787935.1_ASM278793v1_NZ_CP024824.1_36718_51416_plasmid	GCF_002787935.1_ASM278793v1	14697	floR	plasmid	Phenicol
Cluster888	GCF_002787935.1_ASM278793v1_NZ_CP024824.1_36718_51416_plasmid	GCF_002787935.1_ASM278793v1	14697	sul2	plasmid	Folate pathway antagonist
Cluster888	GCF_002787935.1_ASM278793v1_NZ_CP024824.1_36718_51416_plasmid	GCF_002787935.1_ASM278793v1	14697	tet(A)	plasmid	Tetracycline
Cluster1291	GCF_002803905.1_ASM280390v1_NZ_CP024805.1_15338_25013_plasmid	GCF_002803905.1_ASM280390v1	9674	aadA2	plasmid	Aminoglycoside
Cluster1291	GCF_002803905.1_ASM280390v1_NZ_CP024805.1_15338_25013_plasmid	GCF_002803905.1_ASM280390v1	9674	blaNDM-5	plasmid	Beta-lactam
Cluster1291	GCF_002803905.1_ASM280390v1_NZ_CP024805.1_15338_25013_plasmid	GCF_002803905.1_ASM280390v1	9674	sul1	plasmid	Folate pathway antagonist
Cluster1291	GCF_002803905.1_ASM280390v1_NZ_CP024805.1_15338_25013_plasmid	GCF_002803905.1_ASM280390v1	9674	dfrA12	plasmid	Folate pathway antagonist
Cluster2481	GCF_002803905.1_ASM280390v1_NZ_CP024805.1_25832_27591_plasmid	GCF_002803905.1_ASM280390v1	1758	blaTEM-1B	plasmid	Beta-lactam
Cluster1755	GCF_002803905.1_ASM280390v1_NZ_CP024805.1_28410_33964_plasmid	GCF_002803905.1_ASM280390v1	5553	aac(3)-IId	plasmid	Aminoglycoside
Cluster1996	GCF_002803905.1_ASM280390v1_NZ_CP024805.1_34783_38911_plasmid	GCF_002803905.1_ASM280390v1	4127	mph(A)	plasmid	Macrolide
Cluster1942	GCF_002803905.1_ASM280390v1_NZ_CP024805.1_39730_44117_plasmid	GCF_002803905.1_ASM280390v1	4386	aph(6)-Id	plasmid	Aminoglycoside
Cluster1942	GCF_002803905.1_ASM280390v1_NZ_CP024805.1_39730_44117_plasmid	GCF_002803905.1_ASM280390v1	4386	aph(3'')-Ib	plasmid	Aminoglycoside
Cluster1942	GCF_002803905.1_ASM280390v1_NZ_CP024805.1_39730_44117_plasmid	GCF_002803905.1_ASM280390v1	4386	sul2	plasmid	Folate pathway antagonist
Cluster2061	GCF_002803905.1_ASM280390v1_NZ_CP024805.1_52429_56272_plasmid	GCF_002803905.1_ASM280390v1	3842	blaCTX-M-15	plasmid	Beta-lactam
Cluster2400	GCF_002803905.1_ASM280390v1_NZ_CP024805.1_57091_59278_plasmid	GCF_002803905.1_ASM280390v1	2186	blaOXA-1	plasmid	Beta-lactam
Cluster2400	GCF_002803905.1_ASM280390v1_NZ_CP024805.1_57091_59278_plasmid	GCF_002803905.1_ASM280390v1	2186	catB3	plasmid	Phenicol
Cluster2400	GCF_002803905.1_ASM280390v1_NZ_CP024805.1_57091_59278_plasmid	GCF_002803905.1_ASM280390v1	2186	aac(6')-Ib-cr	plasmid	Aminoglycoside,Fluoroquinolone
Cluster1813	GCF_002803905.1_ASM280390v1_NZ_CP024805.1_9366_14519_plasmid	GCF_002803905.1_ASM280390v1	5152	aadA5	plasmid	Aminoglycoside
Cluster1813	GCF_002803905.1_ASM280390v1_NZ_CP024805.1_9366_14519_plasmid	GCF_002803905.1_ASM280390v1	5152	sul1	plasmid	Folate pathway antagonist
Cluster1813	GCF_002803905.1_ASM280390v1_NZ_CP024805.1_9366_14519_plasmid	GCF_002803905.1_ASM280390v1	5152	dfrA17	plasmid	Folate pathway antagonist
Cluster2646	GCF_002803965.1_ASM280396v1_NZ_CP024931.1_1996033_1997030_chromosome	GCF_002803965.1_ASM280396v1	996	aph(3')-Ia	chromosome	Aminoglycoside
Cluster2272	GCF_002811305.2_ASM281130v2_NZ_CP036371.1_1936371_1939156_chromosome	GCF_002811305.2_ASM281130v2	2784	aadA2b	chromosome	Aminoglycoside
Cluster2272	GCF_002811305.2_ASM281130v2_NZ_CP036371.1_1936371_1939156_chromosome	GCF_002811305.2_ASM281130v2	2784	sul1	chromosome	Folate pathway antagonist
Cluster2585	GCF_002811305.2_ASM281130v2_NZ_CP036372.1_11860_13136_plasmid	GCF_002811305.2_ASM281130v2	1275	fosA3	plasmid	Fosfomycin
Cluster2066	GCF_002811305.2_ASM281130v2_NZ_CP036372.1_13955_17763_plasmid	GCF_002811305.2_ASM281130v2	3807	rmtB	plasmid	Aminoglycoside
Cluster2066	GCF_002811305.2_ASM281130v2_NZ_CP036372.1_13955_17763_plasmid	GCF_002811305.2_ASM281130v2	3807	blaTEM-1B	plasmid	Beta-lactam
Cluster2562	GCF_002811305.2_ASM281130v2_NZ_CP036372.1_159056_160445_plasmid	GCF_002811305.2_ASM281130v2	1388	catA2	plasmid	Phenicol
Cluster2025	GCF_002811305.2_ASM281130v2_NZ_CP036372.1_5212_9237_plasmid	GCF_002811305.2_ASM281130v2	4024	blaCTX-M-65	plasmid	Beta-lactam
Cluster2041	GCF_002811305.2_ASM281130v2_NZ_CP036372.1_73977_77904_plasmid	GCF_002811305.2_ASM281130v2	3926	blaKPC-2	plasmid	Beta-lactam
Cluster2041	GCF_002811305.2_ASM281130v2_NZ_CP036372.1_78723_82650_plasmid	GCF_002811305.2_ASM281130v2	3926	blaKPC-2	plasmid	Beta-lactam
Cluster2025	GCF_002811325.2_ASM281132v2_NZ_CP028582.1_5212_9237_plasmid	GCF_002811325.2_ASM281132v2	4024	blaCTX-M-65	plasmid	Beta-lactam
Cluster2562	GCF_002811325.2_ASM281132v2_NZ_CP028582.1_59441_60830_plasmid	GCF_002811325.2_ASM281132v2	1388	catA2	plasmid	Phenicol
Cluster2272	GCF_002811325.2_ASM281132v2_NZ_CP028583.1_3139164_3141949_chromosome	GCF_002811325.2_ASM281132v2	2784	aadA2b	chromosome	Aminoglycoside
Cluster2272	GCF_002811325.2_ASM281132v2_NZ_CP028583.1_3139164_3141949_chromosome	GCF_002811325.2_ASM281132v2	2784	sul1	chromosome	Folate pathway antagonist
Cluster1942	GCF_002811335.3_ASM281133v4_NZ_CP025966.2_24631_29018_plasmid	GCF_002811335.3_ASM281133v4	4386	aph(6)-Id	plasmid	Aminoglycoside
Cluster1942	GCF_002811335.3_ASM281133v4_NZ_CP025966.2_24631_29018_plasmid	GCF_002811335.3_ASM281133v4	4386	aph(3'')-Ib	plasmid	Aminoglycoside
Cluster1942	GCF_002811335.3_ASM281133v4_NZ_CP025966.2_24631_29018_plasmid	GCF_002811335.3_ASM281133v4	4386	sul2	plasmid	Folate pathway antagonist
Cluster2630	GCF_002811335.3_ASM281133v4_NZ_CP025966.2_29837_30878_plasmid	GCF_002811335.3_ASM281133v4	1040	aph(3')-Ia	plasmid	Aminoglycoside
Cluster2483	GCF_002811335.3_ASM281133v4_NZ_CP025966.2_31697_33451_plasmid	GCF_002811335.3_ASM281133v4	1753	aac(3)-IId	plasmid	Aminoglycoside
Cluster786	GCF_002811335.3_ASM281133v4_NZ_CP025966.2_34270_50933_plasmid	GCF_002811335.3_ASM281133v4	16662	aadA16	plasmid	Aminoglycoside
Cluster786	GCF_002811335.3_ASM281133v4_NZ_CP025966.2_34270_50933_plasmid	GCF_002811335.3_ASM281133v4	16662	mph(A)	plasmid	Macrolide
Cluster786	GCF_002811335.3_ASM281133v4_NZ_CP025966.2_34270_50933_plasmid	GCF_002811335.3_ASM281133v4	16662	sul1	plasmid	Folate pathway antagonist
Cluster786	GCF_002811335.3_ASM281133v4_NZ_CP025966.2_34270_50933_plasmid	GCF_002811335.3_ASM281133v4	16662	sul1	plasmid	Folate pathway antagonist
Cluster786	GCF_002811335.3_ASM281133v4_NZ_CP025966.2_34270_50933_plasmid	GCF_002811335.3_ASM281133v4	16662	dfrA27	plasmid	Folate pathway antagonist
Cluster786	GCF_002811335.3_ASM281133v4_NZ_CP025966.2_34270_50933_plasmid	GCF_002811335.3_ASM281133v4	16662	aac(6')-Ib-cr	plasmid	Aminoglycoside,Fluoroquinolone
Cluster786	GCF_002811335.3_ASM281133v4_NZ_CP025966.2_34270_50933_plasmid	GCF_002811335.3_ASM281133v4	16662	qnrB91	plasmid	Fluoroquinolone
Cluster786	GCF_002811335.3_ASM281133v4_NZ_CP025966.2_34270_50933_plasmid	GCF_002811335.3_ASM281133v4	16662	ARR-3	plasmid	Rifamycin
Cluster405	GCF_002811555.3_ASM281155v3_NZ_CP027202.2_104606_133317_plasmid	GCF_002811555.3_ASM281155v3	28710	aph(6)-Id	plasmid	Aminoglycoside
Cluster405	GCF_002811555.3_ASM281155v3_NZ_CP027202.2_104606_133317_plasmid	GCF_002811555.3_ASM281155v3	28710	aph(3'')-Ib	plasmid	Aminoglycoside
Cluster405	GCF_002811555.3_ASM281155v3_NZ_CP027202.2_104606_133317_plasmid	GCF_002811555.3_ASM281155v3	28710	blaTEM-1B	plasmid	Beta-lactam
Cluster405	GCF_002811555.3_ASM281155v3_NZ_CP027202.2_104606_133317_plasmid	GCF_002811555.3_ASM281155v3	28710	sul2	plasmid	Folate pathway antagonist
Cluster405	GCF_002811555.3_ASM281155v3_NZ_CP027202.2_104606_133317_plasmid	GCF_002811555.3_ASM281155v3	28710	tet(M)	plasmid	Tetracycline
Cluster405	GCF_002811555.3_ASM281155v3_NZ_CP027202.2_104606_133317_plasmid	GCF_002811555.3_ASM281155v3	28710	tet(A)	plasmid	Tetracycline
Cluster2275	GCF_002811555.3_ASM281155v3_NZ_CP027202.2_135392_138173_plasmid	GCF_002811555.3_ASM281155v3	2780	aadA22	plasmid	Aminoglycoside
Cluster2275	GCF_002811555.3_ASM281155v3_NZ_CP027202.2_135392_138173_plasmid	GCF_002811555.3_ASM281155v3	2780	lnu(F)	plasmid	Lincosamide
Cluster1219	GCF_002811555.3_ASM281155v3_NZ_CP027202.2_138992_149505_plasmid	GCF_002811555.3_ASM281155v3	10512	aph(4)-Ia	plasmid	Aminoglycoside
Cluster1219	GCF_002811555.3_ASM281155v3_NZ_CP027202.2_138992_149505_plasmid	GCF_002811555.3_ASM281155v3	10512	aph(6)-Id	plasmid	Aminoglycoside
Cluster1219	GCF_002811555.3_ASM281155v3_NZ_CP027202.2_138992_149505_plasmid	GCF_002811555.3_ASM281155v3	10512	aph(3')-Ia	plasmid	Aminoglycoside
Cluster1219	GCF_002811555.3_ASM281155v3_NZ_CP027202.2_138992_149505_plasmid	GCF_002811555.3_ASM281155v3	10512	aph(3'')-Ib	plasmid	Aminoglycoside
Cluster1219	GCF_002811555.3_ASM281155v3_NZ_CP027202.2_138992_149505_plasmid	GCF_002811555.3_ASM281155v3	10512	aac(3)-IV	plasmid	Aminoglycoside
Cluster2230	GCF_002811555.3_ASM281155v3_NZ_CP027202.2_165548_168553_plasmid	GCF_002811555.3_ASM281155v3	3004	sul1	plasmid	Folate pathway antagonist
Cluster1802	GCF_002811555.3_ASM281155v3_NZ_CP027202.2_171714_176921_plasmid	GCF_002811555.3_ASM281155v3	5206	oqxB	plasmid	Fluoroquinolone
Cluster1802	GCF_002811555.3_ASM281155v3_NZ_CP027202.2_171714_176921_plasmid	GCF_002811555.3_ASM281155v3	5206	oqxA	plasmid	Fluoroquinolone
Cluster2250	GCF_002811555.3_ASM281155v3_NZ_CP027202.2_97163_100031_plasmid	GCF_002811555.3_ASM281155v3	2867	mph(A)	plasmid	Macrolide
Cluster2630	GCF_002812365.1_ASM281236v1_NZ_CP025007.1_12542_13583_plasmid	GCF_002812365.1_ASM281236v1	1040	aph(3')-Ia	plasmid	Aminoglycoside
Cluster2231	GCF_002812385.1_ASM281238v1_NZ_CP025009.1_73986_76988_plasmid	GCF_002812385.1_ASM281238v1	3001	aph(3')-Ia	plasmid	Aminoglycoside
Cluster1485	GCF_002812665.1_ASM281266v1_NZ_CP025039.1_45162_52810_plasmid	GCF_002812665.1_ASM281266v1	7647	dfrA14	plasmid	Folate pathway antagonist
Cluster2313	GCF_002833425.1_ASM283342v1_NZ_CP025143.1_139740_142341_chromosome	GCF_002833425.1_ASM283342v1	2600	aac(3)-IIa	chromosome	Aminoglycoside
Cluster2400	GCF_002833425.1_ASM283342v1_NZ_CP025143.1_143160_145347_chromosome	GCF_002833425.1_ASM283342v1	2186	blaOXA-1	chromosome	Beta-lactam
Cluster2400	GCF_002833425.1_ASM283342v1_NZ_CP025143.1_143160_145347_chromosome	GCF_002833425.1_ASM283342v1	2186	catB3	chromosome	Phenicol
Cluster2400	GCF_002833425.1_ASM283342v1_NZ_CP025143.1_143160_145347_chromosome	GCF_002833425.1_ASM283342v1	2186	aac(6')-Ib-cr	chromosome	Aminoglycoside,Fluoroquinolone
Cluster988	GCF_002833425.1_ASM283342v1_NZ_CP025143.1_146166_159574_chromosome	GCF_002833425.1_ASM283342v1	13407	qnrB1	chromosome	Fluoroquinolone
Cluster988	GCF_002833425.1_ASM283342v1_NZ_CP025143.1_146166_159574_chromosome	GCF_002833425.1_ASM283342v1	13407	tet(A)	chromosome	Tetracycline
Cluster2313	GCF_002833445.1_ASM283344v1_NZ_CP025140.1_139741_142342_chromosome	GCF_002833445.1_ASM283344v1	2600	aac(3)-IIa	chromosome	Aminoglycoside
Cluster2400	GCF_002833445.1_ASM283344v1_NZ_CP025140.1_143161_145348_chromosome	GCF_002833445.1_ASM283344v1	2186	blaOXA-1	chromosome	Beta-lactam
Cluster2400	GCF_002833445.1_ASM283344v1_NZ_CP025140.1_143161_145348_chromosome	GCF_002833445.1_ASM283344v1	2186	catB3	chromosome	Phenicol
Cluster2400	GCF_002833445.1_ASM283344v1_NZ_CP025140.1_143161_145348_chromosome	GCF_002833445.1_ASM283344v1	2186	aac(6')-Ib-cr	chromosome	Aminoglycoside,Fluoroquinolone
Cluster988	GCF_002833445.1_ASM283344v1_NZ_CP025140.1_146167_159575_chromosome	GCF_002833445.1_ASM283344v1	13407	qnrB1	chromosome	Fluoroquinolone
Cluster988	GCF_002833445.1_ASM283344v1_NZ_CP025140.1_146167_159575_chromosome	GCF_002833445.1_ASM283344v1	13407	tet(A)	chromosome	Tetracycline
Cluster2313	GCF_002833465.1_ASM283346v1_NZ_CP025146.1_139759_142360_chromosome	GCF_002833465.1_ASM283346v1	2600	aac(3)-IIa	chromosome	Aminoglycoside
Cluster2400	GCF_002833465.1_ASM283346v1_NZ_CP025146.1_143179_145366_chromosome	GCF_002833465.1_ASM283346v1	2186	blaOXA-1	chromosome	Beta-lactam
Cluster2400	GCF_002833465.1_ASM283346v1_NZ_CP025146.1_143179_145366_chromosome	GCF_002833465.1_ASM283346v1	2186	catB3	chromosome	Phenicol
Cluster2400	GCF_002833465.1_ASM283346v1_NZ_CP025146.1_143179_145366_chromosome	GCF_002833465.1_ASM283346v1	2186	aac(6')-Ib-cr	chromosome	Aminoglycoside,Fluoroquinolone
Cluster988	GCF_002833465.1_ASM283346v1_NZ_CP025146.1_146185_159593_chromosome	GCF_002833465.1_ASM283346v1	13407	qnrB1	chromosome	Fluoroquinolone
Cluster988	GCF_002833465.1_ASM283346v1_NZ_CP025146.1_146185_159593_chromosome	GCF_002833465.1_ASM283346v1	13407	tet(A)	chromosome	Tetracycline
Cluster2521	GCF_002843665.1_ASM284366v1_NZ_CP025266.1_3398752_3400331_chromosome	GCF_002843665.1_ASM284366v1	1578	blaTEM-1D	chromosome	Beta-lactam
Cluster771	GCF_002843665.1_ASM284366v1_NZ_CP025266.1_676782_693782_chromosome	GCF_002843665.1_ASM284366v1	16999	aadA1	chromosome	Aminoglycoside
Cluster771	GCF_002843665.1_ASM284366v1_NZ_CP025266.1_676782_693782_chromosome	GCF_002843665.1_ASM284366v1	16999	armA	chromosome	Aminoglycoside
Cluster771	GCF_002843665.1_ASM284366v1_NZ_CP025266.1_676782_693782_chromosome	GCF_002843665.1_ASM284366v1	16999	aac(6')-Ib3	chromosome	Aminoglycoside
Cluster771	GCF_002843665.1_ASM284366v1_NZ_CP025266.1_676782_693782_chromosome	GCF_002843665.1_ASM284366v1	16999	mph(E)	chromosome	Macrolide
Cluster771	GCF_002843665.1_ASM284366v1_NZ_CP025266.1_676782_693782_chromosome	GCF_002843665.1_ASM284366v1	16999	catB8	chromosome	Phenicol
Cluster771	GCF_002843665.1_ASM284366v1_NZ_CP025266.1_676782_693782_chromosome	GCF_002843665.1_ASM284366v1	16999	sul1	chromosome	Folate pathway antagonist
Cluster771	GCF_002843665.1_ASM284366v1_NZ_CP025266.1_676782_693782_chromosome	GCF_002843665.1_ASM284366v1	16999	msr(E)	chromosome	Macrolide, Streptogramin B
Cluster771	GCF_002843665.1_ASM284366v1_NZ_CP025266.1_676782_693782_chromosome	GCF_002843665.1_ASM284366v1	16999	aac(6')-Ib-cr	chromosome	Aminoglycoside,Fluoroquinolone
Cluster1942	GCF_002846135.1_ASM284613v1_NZ_CP025401.1_4139209_4143596_chromosome	GCF_002846135.1_ASM284613v1	4386	aph(6)-Id	chromosome	Aminoglycoside
Cluster1942	GCF_002846135.1_ASM284613v1_NZ_CP025401.1_4139209_4143596_chromosome	GCF_002846135.1_ASM284613v1	4386	aph(3'')-Ib	chromosome	Aminoglycoside
Cluster1942	GCF_002846135.1_ASM284613v1_NZ_CP025401.1_4139209_4143596_chromosome	GCF_002846135.1_ASM284613v1	4386	sul2	chromosome	Folate pathway antagonist
Cluster2313	GCF_002846135.1_ASM284613v1_NZ_CP025402.1_86966_89567_plasmid	GCF_002846135.1_ASM284613v1	2600	aac(3)-IIa	plasmid	Aminoglycoside
Cluster2272	GCF_002848545.1_ASM284854v1_NZ_CP025456.1_2310883_2313668_chromosome	GCF_002848545.1_ASM284854v1	2784	aadA2b	chromosome	Aminoglycoside
Cluster2272	GCF_002848545.1_ASM284854v1_NZ_CP025456.1_2310883_2313668_chromosome	GCF_002848545.1_ASM284854v1	2784	sul1	chromosome	Folate pathway antagonist
Cluster2562	GCF_002848545.1_ASM284854v1_NZ_CP025458.1_42419_43808_plasmid	GCF_002848545.1_ASM284854v1	1388	catA2	plasmid	Phenicol
Cluster2025	GCF_002848545.1_ASM284854v1_NZ_CP025458.1_50263_54288_plasmid	GCF_002848545.1_ASM284854v1	4024	blaCTX-M-65	plasmid	Beta-lactam
Cluster2066	GCF_002848545.1_ASM284854v1_NZ_CP025458.1_68821_72629_plasmid	GCF_002848545.1_ASM284854v1	3807	rmtB	plasmid	Aminoglycoside
Cluster2066	GCF_002848545.1_ASM284854v1_NZ_CP025458.1_68821_72629_plasmid	GCF_002848545.1_ASM284854v1	3807	blaTEM-1B	plasmid	Beta-lactam
Cluster2331	GCF_002848565.1_ASM284856v1_NZ_CP025467.1_85959_88457_plasmid	GCF_002848565.1_ASM284856v1	2497	fosA3	plasmid	Fosfomycin
Cluster1924	GCF_002848565.1_ASM284856v1_NZ_CP025467.1_89278_93748_plasmid	GCF_002848565.1_ASM284856v1	4469	blaSHV-12	plasmid	Beta-lactam
Cluster2272	GCF_002848585.1_ASM284858v1_NZ_CP025461.1_2301188_2303973_chromosome	GCF_002848585.1_ASM284858v1	2784	aadA2b	chromosome	Aminoglycoside
Cluster2272	GCF_002848585.1_ASM284858v1_NZ_CP025461.1_2301188_2303973_chromosome	GCF_002848585.1_ASM284858v1	2784	sul1	chromosome	Folate pathway antagonist
Cluster1924	GCF_002848585.1_ASM284858v1_NZ_CP025462.1_191149_195608_plasmid	GCF_002848585.1_ASM284858v1	4458	blaSHV-12	plasmid	Beta-lactam
Cluster2066	GCF_002848585.1_ASM284858v1_NZ_CP025463.1_108829_112638_plasmid	GCF_002848585.1_ASM284858v1	3808	rmtB	plasmid	Aminoglycoside
Cluster2066	GCF_002848585.1_ASM284858v1_NZ_CP025463.1_108829_112638_plasmid	GCF_002848585.1_ASM284858v1	3808	blaTEM-1B	plasmid	Beta-lactam
Cluster2025	GCF_002848585.1_ASM284858v1_NZ_CP025463.1_115266_119291_plasmid	GCF_002848585.1_ASM284858v1	4024	blaCTX-M-65	plasmid	Beta-lactam
Cluster2562	GCF_002848585.1_ASM284858v1_NZ_CP025463.1_136828_138205_plasmid	GCF_002848585.1_ASM284858v1	1376	catA2	plasmid	Phenicol
Cluster1796	GCF_002850675.4_ASM285067v5_NZ_CP025944.3_48345_53638_plasmid	GCF_002850675.4_ASM285067v5	5292	aadA1	plasmid	Aminoglycoside
Cluster1796	GCF_002850675.4_ASM285067v5_NZ_CP025944.3_48345_53638_plasmid	GCF_002850675.4_ASM285067v5	5292	blaOXA-10	plasmid	Beta-lactam
Cluster1796	GCF_002850675.4_ASM285067v5_NZ_CP025944.3_48345_53638_plasmid	GCF_002850675.4_ASM285067v5	5292	cmlA1	plasmid	Phenicol
Cluster1796	GCF_002850675.4_ASM285067v5_NZ_CP025944.3_48345_53638_plasmid	GCF_002850675.4_ASM285067v5	5292	dfrA14	plasmid	Folate pathway antagonist
Cluster1796	GCF_002850675.4_ASM285067v5_NZ_CP025944.3_48345_53638_plasmid	GCF_002850675.4_ASM285067v5	5292	ARR-2	plasmid	Rifamycin
Cluster1335	GCF_002850675.4_ASM285067v5_NZ_CP025944.3_59882_68928_plasmid	GCF_002850675.4_ASM285067v5	9045	floR	plasmid	Phenicol
Cluster1335	GCF_002850675.4_ASM285067v5_NZ_CP025944.3_59882_68928_plasmid	GCF_002850675.4_ASM285067v5	9045	sul2	plasmid	Folate pathway antagonist
Cluster2278	GCF_002850675.4_ASM285067v5_NZ_CP025949.1_12957_15725_plasmid	GCF_002850675.4_ASM285067v5	2767	blaCTX-M-55	plasmid	Beta-lactam
Cluster2278	GCF_002850675.4_ASM285067v5_NZ_CP025949.1_12957_15725_plasmid	GCF_002850675.4_ASM285067v5	2767	blaTEM-214	plasmid	Beta-lactam
Cluster2257	GCF_002850675.4_ASM285067v5_NZ_CP025949.1_9297_12138_plasmid	GCF_002850675.4_ASM285067v5	2840	rmtB	plasmid	Aminoglycoside
Cluster2257	GCF_002850675.4_ASM285067v5_NZ_CP025949.1_9297_12138_plasmid	GCF_002850675.4_ASM285067v5	2840	blaTEM-1B	plasmid	Beta-lactam
Cluster2630	GCF_002850695.3_ASM285069v3_NZ_CP028567.2_43289_44330_plasmid	GCF_002850695.3_ASM285069v3	1040	aph(3')-Ia	plasmid	Aminoglycoside
Cluster2272	GCF_002852365.2_ASM285236v2_NZ_CP036300.1_3122829_3125614_chromosome	GCF_002852365.2_ASM285236v2	2784	aadA2b	chromosome	Aminoglycoside
Cluster2272	GCF_002852365.2_ASM285236v2_NZ_CP036300.1_3122829_3125614_chromosome	GCF_002852365.2_ASM285236v2	2784	sul1	chromosome	Folate pathway antagonist
Cluster2025	GCF_002852365.2_ASM285236v2_NZ_CP036301.1_10786_14811_plasmid	GCF_002852365.2_ASM285236v2	4024	blaCTX-M-65	plasmid	Beta-lactam
Cluster2066	GCF_002852365.2_ASM285236v2_NZ_CP036301.1_17434_21242_plasmid	GCF_002852365.2_ASM285236v2	3807	rmtB	plasmid	Aminoglycoside
Cluster2066	GCF_002852365.2_ASM285236v2_NZ_CP036301.1_17434_21242_plasmid	GCF_002852365.2_ASM285236v2	3807	blaTEM-1B	plasmid	Beta-lactam
Cluster2041	GCF_002852365.2_ASM285236v2_NZ_CP036301.1_6040_9967_plasmid	GCF_002852365.2_ASM285236v2	3926	blaKPC-2	plasmid	Beta-lactam
Cluster1954	GCF_002852365.2_ASM285236v2_NZ_CP036302.1_73936_78265_plasmid	GCF_002852365.2_ASM285236v2	4328	aph(3')-Ia	plasmid	Aminoglycoside
Cluster1096	GCF_002852365.2_ASM285236v2_NZ_CP036302.1_79084_91335_plasmid	GCF_002852365.2_ASM285236v2	12250	aadA2	plasmid	Aminoglycoside
Cluster1096	GCF_002852365.2_ASM285236v2_NZ_CP036302.1_79084_91335_plasmid	GCF_002852365.2_ASM285236v2	12250	mph(A)	plasmid	Macrolide
Cluster1096	GCF_002852365.2_ASM285236v2_NZ_CP036302.1_79084_91335_plasmid	GCF_002852365.2_ASM285236v2	12250	sul1	plasmid	Folate pathway antagonist
Cluster1096	GCF_002852365.2_ASM285236v2_NZ_CP036302.1_79084_91335_plasmid	GCF_002852365.2_ASM285236v2	12250	dfrA12	plasmid	Folate pathway antagonist
Cluster2231	GCF_002852945.2_ASM285294v2_NZ_CP028781.1_73936_76938_plasmid	GCF_002852945.2_ASM285294v2	3001	aph(3')-Ia	plasmid	Aminoglycoside
Cluster2122	GCF_002852945.2_ASM285294v2_NZ_CP028782.1_60164_63691_plasmid	GCF_002852945.2_ASM285294v2	3526	tet(D)	plasmid	Tetracycline
Cluster1830	GCF_002852945.2_ASM285294v2_NZ_CP028783.1_3003240_3008332_chromosome	GCF_002852945.2_ASM285294v2	5091	aadA2	chromosome	Aminoglycoside
Cluster1830	GCF_002852945.2_ASM285294v2_NZ_CP028783.1_3003240_3008332_chromosome	GCF_002852945.2_ASM285294v2	5091	sul1	chromosome	Folate pathway antagonist
Cluster2066	GCF_002852975.2_ASM285297v2_NZ_CP029381.1_11860_15668_plasmid	GCF_002852975.2_ASM285297v2	3807	rmtB	plasmid	Aminoglycoside
Cluster2066	GCF_002852975.2_ASM285297v2_NZ_CP029381.1_11860_15668_plasmid	GCF_002852975.2_ASM285297v2	3807	blaTEM-1B	plasmid	Beta-lactam
Cluster2025	GCF_002852975.2_ASM285297v2_NZ_CP029381.1_5212_9237_plasmid	GCF_002852975.2_ASM285297v2	4024	blaCTX-M-65	plasmid	Beta-lactam
Cluster866	GCF_002852975.2_ASM285297v2_NZ_CP029381.1_80223_95320_plasmid	GCF_002852975.2_ASM285297v2	15096	blaKPC-2	plasmid	Beta-lactam
Cluster866	GCF_002852975.2_ASM285297v2_NZ_CP029381.1_80223_95320_plasmid	GCF_002852975.2_ASM285297v2	15096	blaSHV-12	plasmid	Beta-lactam
Cluster2287	GCF_002852975.2_ASM285297v2_NZ_CP029382.1_10598_13323_plasmid	GCF_002852975.2_ASM285297v2	2724	dfrA14	plasmid	Folate pathway antagonist
Cluster1425	GCF_002852975.2_ASM285297v2_NZ_CP029382.1_1620_9779_plasmid	GCF_002852975.2_ASM285297v2	8158	sul2	plasmid	Folate pathway antagonist
Cluster2558	GCF_002852975.2_ASM285297v2_NZ_CP029382.1_84586_801_plasmid	GCF_002852975.2_ASM285297v2	1399	catA2	plasmid	Phenicol
Cluster2272	GCF_002852975.2_ASM285297v2_NZ_CP029384.1_3130135_3132920_chromosome	GCF_002852975.2_ASM285297v2	2784	aadA2b	chromosome	Aminoglycoside
Cluster2272	GCF_002852975.2_ASM285297v2_NZ_CP029384.1_3130135_3132920_chromosome	GCF_002852975.2_ASM285297v2	2784	sul1	chromosome	Folate pathway antagonist
Cluster1551	GCF_002853435.2_ASM285343v2_NZ_CP028543.1_83887_90960_plasmid	GCF_002853435.2_ASM285343v2	7072	aadA2	plasmid	Aminoglycoside
Cluster1551	GCF_002853435.2_ASM285343v2_NZ_CP028543.1_83887_90960_plasmid	GCF_002853435.2_ASM285343v2	7072	sul1	plasmid	Folate pathway antagonist
Cluster1551	GCF_002853435.2_ASM285343v2_NZ_CP028543.1_83887_90960_plasmid	GCF_002853435.2_ASM285343v2	7072	dfrA12	plasmid	Folate pathway antagonist
Cluster2562	GCF_002853435.2_ASM285343v2_NZ_CP028547.1_60077_61466_plasmid	GCF_002853435.2_ASM285343v2	1388	catA2	plasmid	Phenicol
Cluster1942	GCF_002853475.2_ASM285347v2_NZ_CP037964.1_91255_95642_plasmid	GCF_002853475.2_ASM285347v2	4386	aph(6)-Id	plasmid	Aminoglycoside
Cluster1942	GCF_002853475.2_ASM285347v2_NZ_CP037964.1_91255_95642_plasmid	GCF_002853475.2_ASM285347v2	4386	aph(3'')-Ib	plasmid	Aminoglycoside
Cluster1942	GCF_002853475.2_ASM285347v2_NZ_CP037964.1_91255_95642_plasmid	GCF_002853475.2_ASM285347v2	4386	sul2	plasmid	Folate pathway antagonist
Cluster2630	GCF_002853475.2_ASM285347v2_NZ_CP037964.1_96461_97502_plasmid	GCF_002853475.2_ASM285347v2	1040	aph(3')-Ia	plasmid	Aminoglycoside
Cluster2574	GCF_002853475.2_ASM285347v2_NZ_CP037964.1_98321_99657_plasmid	GCF_002853475.2_ASM285347v2	1335	aac(3)-IId	plasmid	Aminoglycoside
Cluster2017	GCF_002853655.1_ASM285365v1_NZ_CP024136.1_62674_66695_plasmid	GCF_002853655.1_ASM285365v1	4020	aadA2	plasmid	Aminoglycoside
Cluster2017	GCF_002853655.1_ASM285365v1_NZ_CP024136.1_62674_66695_plasmid	GCF_002853655.1_ASM285365v1	4020	dfrA12	plasmid	Folate pathway antagonist
Cluster1802	GCF_002853655.1_ASM285365v1_NZ_CP024136.1_67514_72721_plasmid	GCF_002853655.1_ASM285365v1	5206	oqxB	plasmid	Fluoroquinolone
Cluster1802	GCF_002853655.1_ASM285365v1_NZ_CP024136.1_67514_72721_plasmid	GCF_002853655.1_ASM285365v1	5206	oqxA	plasmid	Fluoroquinolone
Cluster2566	GCF_002853715.1_ASM285371v1_NZ_CP024140.1_38423_39804_plasmid	GCF_002853715.1_ASM285371v1	1380	aph(3')-Ia	plasmid	Aminoglycoside
Cluster1909	GCF_002853715.1_ASM285371v1_NZ_CP024140.1_65963_70499_plasmid	GCF_002853715.1_ASM285371v1	4535	aac(3)-IId	plasmid	Aminoglycoside
Cluster2149	GCF_002853805.1_ASM285380v1_NZ_CP024143.1_120396_123773_plasmid	GCF_002853805.1_ASM285380v1	3376	blaCTX-M-14	plasmid	Beta-lactam
Cluster2149	GCF_002853805.1_ASM285380v1_NZ_CP024143.1_120396_123773_plasmid	GCF_002853805.1_ASM285380v1	3376	fosA3	plasmid	Fosfomycin
Cluster2630	GCF_002853805.1_ASM285380v1_NZ_CP024143.1_155016_156057_plasmid	GCF_002853805.1_ASM285380v1	1040	aph(3')-Ia	plasmid	Aminoglycoside
Cluster2230	GCF_002853805.1_ASM285380v1_NZ_CP024143.1_156876_159881_plasmid	GCF_002853805.1_ASM285380v1	3004	sul1	plasmid	Folate pathway antagonist
Cluster1802	GCF_002853805.1_ASM285380v1_NZ_CP024143.1_163041_168248_plasmid	GCF_002853805.1_ASM285380v1	5206	oqxB	plasmid	Fluoroquinolone
Cluster1802	GCF_002853805.1_ASM285380v1_NZ_CP024143.1_163041_168248_plasmid	GCF_002853805.1_ASM285380v1	5206	oqxA	plasmid	Fluoroquinolone
Cluster1987	GCF_002853805.1_ASM285380v1_NZ_CP024143.1_96478_100645_plasmid	GCF_002853805.1_ASM285380v1	4166	mph(A)	plasmid	Macrolide
Cluster2630	GCF_002853805.1_ASM285380v1_NZ_CP024144.1_39336_40377_plasmid	GCF_002853805.1_ASM285380v1	1040	aph(3')-Ia	plasmid	Aminoglycoside
Cluster1886	GCF_002854065.1_ASM285406v1_NZ_CP024153.1_38163_42769_plasmid	GCF_002854065.1_ASM285406v1	4605	blaOXA-1	plasmid	Beta-lactam
Cluster1886	GCF_002854065.1_ASM285406v1_NZ_CP024153.1_38163_42769_plasmid	GCF_002854065.1_ASM285406v1	4605	catB3	plasmid	Phenicol
Cluster1886	GCF_002854065.1_ASM285406v1_NZ_CP024153.1_38163_42769_plasmid	GCF_002854065.1_ASM285406v1	4605	aac(6')-Ib-cr	plasmid	Aminoglycoside,Fluoroquinolone
Cluster1886	GCF_002854065.1_ASM285406v1_NZ_CP024153.1_38163_42769_plasmid	GCF_002854065.1_ASM285406v1	4605	ARR-3	plasmid	Rifamycin
Cluster2017	GCF_002854065.1_ASM285406v1_NZ_CP024153.1_43588_47649_plasmid	GCF_002854065.1_ASM285406v1	4060	aadA2	plasmid	Aminoglycoside
Cluster2017	GCF_002854065.1_ASM285406v1_NZ_CP024153.1_43588_47649_plasmid	GCF_002854065.1_ASM285406v1	4060	dfrA12	plasmid	Folate pathway antagonist
Cluster1686	GCF_002854065.1_ASM285406v1_NZ_CP024153.1_53421_59458_plasmid	GCF_002854065.1_ASM285406v1	6036	aph(3')-IIa	plasmid	Aminoglycoside
Cluster1807	GCF_002854065.1_ASM285406v1_NZ_CP024153.1_60277_65474_plasmid	GCF_002854065.1_ASM285406v1	5196	oqxB	plasmid	Fluoroquinolone
Cluster1807	GCF_002854065.1_ASM285406v1_NZ_CP024153.1_60277_65474_plasmid	GCF_002854065.1_ASM285406v1	5196	oqxA	plasmid	Fluoroquinolone
Cluster2630	GCF_002855325.1_ASM285532v1_NZ_CP024130.1_50719_51760_plasmid	GCF_002855325.1_ASM285532v1	1040	aph(3')-Ia	plasmid	Aminoglycoside
Cluster2283	GCF_002859245.1_ASM285924v1_NZ_CP015558.1_827590_830337_chromosome	GCF_002859245.1_ASM285924v1	2746	mph(E)	chromosome	Macrolide
Cluster2283	GCF_002859245.1_ASM285924v1_NZ_CP015558.1_827590_830337_chromosome	GCF_002859245.1_ASM285924v1	2746	msr(E)	chromosome	Macrolide, Streptogramin B
Cluster2283	GCF_002859545.1_ASM285954v1_NZ_CP015573.1_826231_828978_chromosome	GCF_002859545.1_ASM285954v1	2746	mph(E)	chromosome	Macrolide
Cluster2283	GCF_002859545.1_ASM285954v1_NZ_CP015573.1_826231_828978_chromosome	GCF_002859545.1_ASM285954v1	2746	msr(E)	chromosome	Macrolide, Streptogramin B
Cluster2574	GCF_002860085.1_ASM286008v1_NZ_CP019053.1_18774_20110_plasmid	GCF_002860085.1_ASM286008v1	1335	aac(3)-IId	plasmid	Aminoglycoside
Cluster700	GCF_002860085.1_ASM286008v1_NZ_CP019053.1_30479_48925_plasmid	GCF_002860085.1_ASM286008v1	18445	aadA16	plasmid	Aminoglycoside
Cluster700	GCF_002860085.1_ASM286008v1_NZ_CP019053.1_30479_48925_plasmid	GCF_002860085.1_ASM286008v1	18445	blaNDM-1	plasmid	Beta-lactam
Cluster700	GCF_002860085.1_ASM286008v1_NZ_CP019053.1_30479_48925_plasmid	GCF_002860085.1_ASM286008v1	18445	mph(A)	plasmid	Macrolide
Cluster700	GCF_002860085.1_ASM286008v1_NZ_CP019053.1_30479_48925_plasmid	GCF_002860085.1_ASM286008v1	18445	catB3	plasmid	Phenicol
Cluster700	GCF_002860085.1_ASM286008v1_NZ_CP019053.1_30479_48925_plasmid	GCF_002860085.1_ASM286008v1	18445	sul1	plasmid	Folate pathway antagonist
Cluster700	GCF_002860085.1_ASM286008v1_NZ_CP019053.1_30479_48925_plasmid	GCF_002860085.1_ASM286008v1	18445	sul1	plasmid	Folate pathway antagonist
Cluster700	GCF_002860085.1_ASM286008v1_NZ_CP019053.1_30479_48925_plasmid	GCF_002860085.1_ASM286008v1	18445	dfrA27	plasmid	Folate pathway antagonist
Cluster700	GCF_002860085.1_ASM286008v1_NZ_CP019053.1_30479_48925_plasmid	GCF_002860085.1_ASM286008v1	18445	aac(6')-Ib-cr	plasmid	Aminoglycoside,Fluoroquinolone
Cluster700	GCF_002860085.1_ASM286008v1_NZ_CP019053.1_30479_48925_plasmid	GCF_002860085.1_ASM286008v1	18445	ARR-3	plasmid	Rifamycin
Cluster700	GCF_002860085.1_ASM286008v1_NZ_CP019053.1_30479_48925_plasmid	GCF_002860085.1_ASM286008v1	18445	ARR-3	plasmid	Rifamycin
Cluster2574	GCF_002860085.1_ASM286008v1_NZ_CP019053.1_49744_51080_plasmid	GCF_002860085.1_ASM286008v1	1335	aac(3)-IId	plasmid	Aminoglycoside
Cluster1917	GCF_002860105.1_ASM286010v1_NZ_CP019074.1_20053_24524_plasmid	GCF_002860105.1_ASM286010v1	4470	aadA2	plasmid	Aminoglycoside
Cluster1917	GCF_002860105.1_ASM286010v1_NZ_CP019074.1_20053_24524_plasmid	GCF_002860105.1_ASM286010v1	4470	dfrA12	plasmid	Folate pathway antagonist
Cluster1802	GCF_002860105.1_ASM286010v1_NZ_CP019074.1_25343_30550_plasmid	GCF_002860105.1_ASM286010v1	5206	oqxB	plasmid	Fluoroquinolone
Cluster1802	GCF_002860105.1_ASM286010v1_NZ_CP019074.1_25343_30550_plasmid	GCF_002860105.1_ASM286010v1	5206	oqxA	plasmid	Fluoroquinolone
Cluster1207	GCF_002860105.1_ASM286010v1_NZ_CP019076.1_78585_89272_plasmid	GCF_002860105.1_ASM286010v1	10686	aadA5	plasmid	Aminoglycoside
Cluster1207	GCF_002860105.1_ASM286010v1_NZ_CP019076.1_78585_89272_plasmid	GCF_002860105.1_ASM286010v1	10686	mph(A)	plasmid	Macrolide
Cluster1207	GCF_002860105.1_ASM286010v1_NZ_CP019076.1_78585_89272_plasmid	GCF_002860105.1_ASM286010v1	10686	sul1	plasmid	Folate pathway antagonist
Cluster1207	GCF_002860105.1_ASM286010v1_NZ_CP019076.1_78585_89272_plasmid	GCF_002860105.1_ASM286010v1	10686	dfrA17	plasmid	Folate pathway antagonist
Cluster2313	GCF_002860105.1_ASM286010v1_NZ_CP019076.1_90091_92668_plasmid	GCF_002860105.1_ASM286010v1	2576	aac(3)-IIa	plasmid	Aminoglycoside
Cluster2018	GCF_002860105.1_ASM286010v1_NZ_CP019076.1_93487_97546_plasmid	GCF_002860105.1_ASM286010v1	4058	blaCTX-M-15	plasmid	Beta-lactam
Cluster2400	GCF_002860105.1_ASM286010v1_NZ_CP019076.1_98365_100552_plasmid	GCF_002860105.1_ASM286010v1	2186	blaOXA-1	plasmid	Beta-lactam
Cluster2400	GCF_002860105.1_ASM286010v1_NZ_CP019076.1_98365_100552_plasmid	GCF_002860105.1_ASM286010v1	2186	catB3	plasmid	Phenicol
Cluster2400	GCF_002860105.1_ASM286010v1_NZ_CP019076.1_98365_100552_plasmid	GCF_002860105.1_ASM286010v1	2186	aac(6')-Ib-cr	plasmid	Aminoglycoside,Fluoroquinolone
Cluster1313	GCF_002870165.1_ASM287016v1_NZ_CP025626.1_13698_23124_plasmid	GCF_002870165.1_ASM287016v1	9425	aadA5	plasmid	Aminoglycoside
Cluster1313	GCF_002870165.1_ASM287016v1_NZ_CP025626.1_13698_23124_plasmid	GCF_002870165.1_ASM287016v1	9425	blaNDM-5	plasmid	Beta-lactam
Cluster1313	GCF_002870165.1_ASM287016v1_NZ_CP025626.1_13698_23124_plasmid	GCF_002870165.1_ASM287016v1	9425	sul1	plasmid	Folate pathway antagonist
Cluster1313	GCF_002870165.1_ASM287016v1_NZ_CP025626.1_13698_23124_plasmid	GCF_002870165.1_ASM287016v1	9425	dfrA17	plasmid	Folate pathway antagonist
Cluster1188	GCF_002870165.1_ASM287016v1_NZ_CP025626.1_62595_73531_plasmid	GCF_002870165.1_ASM287016v1	10935	aadA2	plasmid	Aminoglycoside
Cluster1188	GCF_002870165.1_ASM287016v1_NZ_CP025626.1_62595_73531_plasmid	GCF_002870165.1_ASM287016v1	10935	mph(A)	plasmid	Macrolide
Cluster1188	GCF_002870165.1_ASM287016v1_NZ_CP025626.1_62595_73531_plasmid	GCF_002870165.1_ASM287016v1	10935	sul1	plasmid	Folate pathway antagonist
Cluster1188	GCF_002870165.1_ASM287016v1_NZ_CP025626.1_62595_73531_plasmid	GCF_002870165.1_ASM287016v1	10935	dfrA12	plasmid	Folate pathway antagonist
Cluster1313	GCF_002870165.1_ASM287016v1_NZ_CP025626.1_74350_83776_plasmid	GCF_002870165.1_ASM287016v1	9425	aadA5	plasmid	Aminoglycoside
Cluster1313	GCF_002870165.1_ASM287016v1_NZ_CP025626.1_74350_83776_plasmid	GCF_002870165.1_ASM287016v1	9425	blaNDM-5	plasmid	Beta-lactam
Cluster1313	GCF_002870165.1_ASM287016v1_NZ_CP025626.1_74350_83776_plasmid	GCF_002870165.1_ASM287016v1	9425	sul1	plasmid	Folate pathway antagonist
Cluster1313	GCF_002870165.1_ASM287016v1_NZ_CP025626.1_74350_83776_plasmid	GCF_002870165.1_ASM287016v1	9425	dfrA17	plasmid	Folate pathway antagonist
Cluster400	GCF_002872455.1_ASM287245v1_NZ_CP025677.1_56299_85250_plasmid	GCF_002872455.1_ASM287245v1	28950	aph(3')-IIa	plasmid	Aminoglycoside
Cluster1807	GCF_002872455.1_ASM287245v1_NZ_CP025677.1_86069_91263_plasmid	GCF_002872455.1_ASM287245v1	5193	oqxB	plasmid	Fluoroquinolone
Cluster1807	GCF_002872455.1_ASM287245v1_NZ_CP025677.1_86069_91263_plasmid	GCF_002872455.1_ASM287245v1	5193	oqxA	plasmid	Fluoroquinolone
Cluster2272	GCF_002893825.1_ASM289382v1_NZ_CP025951.1_1693594_1696379_chromosome	GCF_002893825.1_ASM289382v1	2784	aadA2b	chromosome	Aminoglycoside
Cluster2272	GCF_002893825.1_ASM289382v1_NZ_CP025951.1_1693594_1696379_chromosome	GCF_002893825.1_ASM289382v1	2784	sul1	chromosome	Folate pathway antagonist
Cluster2025	GCF_002893825.1_ASM289382v1_NZ_CP025952.1_109073_113098_plasmid	GCF_002893825.1_ASM289382v1	4024	blaCTX-M-65	plasmid	Beta-lactam
Cluster2585	GCF_002893825.1_ASM289382v1_NZ_CP025952.1_115721_116997_plasmid	GCF_002893825.1_ASM289382v1	1275	fosA3	plasmid	Fosfomycin
Cluster2066	GCF_002893825.1_ASM289382v1_NZ_CP025952.1_117816_121624_plasmid	GCF_002893825.1_ASM289382v1	3807	rmtB	plasmid	Aminoglycoside
Cluster2066	GCF_002893825.1_ASM289382v1_NZ_CP025952.1_117816_121624_plasmid	GCF_002893825.1_ASM289382v1	3807	blaTEM-1B	plasmid	Beta-lactam
Cluster2562	GCF_002893825.1_ASM289382v1_NZ_CP025952.1_50138_51527_plasmid	GCF_002893825.1_ASM289382v1	1388	catA2	plasmid	Phenicol
Cluster2630	GCF_002902865.1_ASM290286v1_NZ_CP026122.1_647469_648510_chromosome	GCF_002902865.1_ASM290286v1	1040	aph(3')-Ia	chromosome	Aminoglycoside
Cluster1450	GCF_002902985.1_ASM290298v1_NZ_CP026171.1_253572_261570_plasmid	GCF_002902985.1_ASM290298v1	7997	blaSHV-5	plasmid	Beta-lactam
Cluster1622	GCF_002903025.1_ASM290302v1_NZ_CP026179.1_76657_83170_plasmid	GCF_002903025.1_ASM290302v1	6512	blaSHV-12	plasmid	Beta-lactam
Cluster1622	GCF_002903025.1_ASM290302v1_NZ_CP026179.1_76657_83170_plasmid	GCF_002903025.1_ASM290302v1	6512	qnrB19	plasmid	Fluoroquinolone
Cluster2258	GCF_002903105.1_ASM290310v1_NZ_CP026207.1_156045_158879_plasmid	GCF_002903105.1_ASM290310v1	2833	mph(E)	plasmid	Macrolide
Cluster2258	GCF_002903105.1_ASM290310v1_NZ_CP026207.1_156045_158879_plasmid	GCF_002903105.1_ASM290310v1	2833	msr(E)	plasmid	Macrolide, Streptogramin B
Cluster2468	GCF_002903125.1_ASM290312v1_NZ_CP026200.1_3007_4826_plasmid	GCF_002903125.1_ASM290312v1	1818	dfrA14	plasmid	Folate pathway antagonist
Cluster1928	GCF_002903125.1_ASM290312v1_NZ_CP026201.1_33659_38100_plasmid	GCF_002903125.1_ASM290312v1	4440	erm(B)	plasmid	Macrolide, Lincosamide, Streptogramin B
Cluster1291	GCF_002903125.1_ASM290312v1_NZ_CP026201.1_47786_57461_plasmid	GCF_002903125.1_ASM290312v1	9674	aadA2	plasmid	Aminoglycoside
Cluster1291	GCF_002903125.1_ASM290312v1_NZ_CP026201.1_47786_57461_plasmid	GCF_002903125.1_ASM290312v1	9674	blaNDM-5	plasmid	Beta-lactam
Cluster1291	GCF_002903125.1_ASM290312v1_NZ_CP026201.1_47786_57461_plasmid	GCF_002903125.1_ASM290312v1	9674	sul1	plasmid	Folate pathway antagonist
Cluster1291	GCF_002903125.1_ASM290312v1_NZ_CP026201.1_47786_57461_plasmid	GCF_002903125.1_ASM290312v1	9674	dfrA12	plasmid	Folate pathway antagonist
Cluster1987	GCF_002903305.1_ASM290330v1_NZ_CP026241.1_147585_151742_plasmid	GCF_002903305.1_ASM290330v1	4156	mph(A)	plasmid	Macrolide
Cluster918	GCF_002903305.1_ASM290330v1_NZ_CP026241.1_152561_167025_plasmid	GCF_002903305.1_ASM290330v1	14463	aac(3)-IId	plasmid	Aminoglycoside
Cluster918	GCF_002903305.1_ASM290330v1_NZ_CP026241.1_152561_167025_plasmid	GCF_002903305.1_ASM290330v1	14463	blaTEM-1B	plasmid	Beta-lactam
Cluster2122	GCF_002903305.1_ASM290330v1_NZ_CP026241.1_167844_171371_plasmid	GCF_002903305.1_ASM290330v1	3526	tet(D)	plasmid	Tetracycline
Cluster2558	GCF_002903305.1_ASM290330v1_NZ_CP026241.1_172190_173590_plasmid	GCF_002903305.1_ASM290330v1	1399	catA2	plasmid	Phenicol
Cluster1272	GCF_002903305.1_ASM290330v1_NZ_CP026241.1_174409_184334_plasmid	GCF_002903305.1_ASM290330v1	9924	sul2	plasmid	Folate pathway antagonist
Cluster1450	GCF_002903305.1_ASM290330v1_NZ_CP026242.1_318030_326028_plasmid	GCF_002903305.1_ASM290330v1	7997	blaSHV-5	plasmid	Beta-lactam
Cluster2258	GCF_002906415.1_ASM290641v1_NZ_CP026281.1_150988_153822_plasmid	GCF_002906415.1_ASM290641v1	2833	mph(E)	plasmid	Macrolide
Cluster2258	GCF_002906415.1_ASM290641v1_NZ_CP026281.1_150988_153822_plasmid	GCF_002906415.1_ASM290641v1	2833	msr(E)	plasmid	Macrolide, Streptogramin B
Cluster664	GCF_002909775.1_ASM290977v2_NZ_CP036328.1_61232_80922_plasmid	GCF_002909775.1_ASM290977v2	19689	rmtF	plasmid	Aminoglycoside
Cluster664	GCF_002909775.1_ASM290977v2_NZ_CP036328.1_61232_80922_plasmid	GCF_002909775.1_ASM290977v2	19689	aac(6')-Ib-Hangzhou	plasmid	Aminoglycoside
Cluster664	GCF_002909775.1_ASM290977v2_NZ_CP036328.1_61232_80922_plasmid	GCF_002909775.1_ASM290977v2	19689	blaCTX-M-194	plasmid	Beta-lactam
Cluster664	GCF_002909775.1_ASM290977v2_NZ_CP036328.1_61232_80922_plasmid	GCF_002909775.1_ASM290977v2	19689	ARR-2	plasmid	Rifamycin
Cluster2016	GCF_002909775.1_ASM290977v2_NZ_CP036329.1_4196_8264_plasmid	GCF_002909775.1_ASM290977v2	4067	erm(B)	plasmid	Macrolide, Lincosamide, Streptogramin B
Cluster1104	GCF_002918585.2_ASM291858v2_NZ_CP036447.1_36918_48967_plasmid	GCF_002918585.2_ASM291858v2	12048	aadA2	plasmid	Aminoglycoside
Cluster1104	GCF_002918585.2_ASM291858v2_NZ_CP036447.1_36918_48967_plasmid	GCF_002918585.2_ASM291858v2	12048	mph(A)	plasmid	Macrolide
Cluster1104	GCF_002918585.2_ASM291858v2_NZ_CP036447.1_36918_48967_plasmid	GCF_002918585.2_ASM291858v2	12048	sul1	plasmid	Folate pathway antagonist
Cluster1104	GCF_002918585.2_ASM291858v2_NZ_CP036447.1_36918_48967_plasmid	GCF_002918585.2_ASM291858v2	12048	dfrA12	plasmid	Folate pathway antagonist
Cluster1622	GCF_002934345.1_ASM293434v1_NZ_CP026386.1_4065411_4071924_chromosome	GCF_002934345.1_ASM293434v1	6512	blaSHV-12	chromosome	Beta-lactam
Cluster1622	GCF_002934345.1_ASM293434v1_NZ_CP026386.1_4065411_4071924_chromosome	GCF_002934345.1_ASM293434v1	6512	qnrB19	chromosome	Fluoroquinolone
Cluster2258	GCF_002934505.1_ASM293450v1_NZ_CP026233.1_125968_128802_plasmid	GCF_002934505.1_ASM293450v1	2833	mph(E)	plasmid	Macrolide
Cluster2258	GCF_002934505.1_ASM293450v1_NZ_CP026233.1_125968_128802_plasmid	GCF_002934505.1_ASM293450v1	2833	msr(E)	plasmid	Macrolide, Streptogramin B
Cluster1622	GCF_002935055.1_ASM293505v1_NZ_CP026385.1_60212_66725_plasmid	GCF_002935055.1_ASM293505v1	6512	blaSHV-12	plasmid	Beta-lactam
Cluster1622	GCF_002935055.1_ASM293505v1_NZ_CP026385.1_60212_66725_plasmid	GCF_002935055.1_ASM293505v1	6512	qnrB19	plasmid	Fluoroquinolone
Cluster1450	GCF_002935105.1_ASM293510v1_NZ_CP026391.1_261349_269347_plasmid	GCF_002935105.1_ASM293510v1	7997	blaSHV-5	plasmid	Beta-lactam
Cluster2630	GCF_002944495.1_ASM294449v1_NZ_CP026571.1_3984764_3985805_chromosome	GCF_002944495.1_ASM294449v1	1040	aph(3')-Ia	chromosome	Aminoglycoside
Cluster602	GCF_002944845.1_ASM294484v1_NZ_CP026588.1_70544_91743_plasmid	GCF_002944845.1_ASM294484v1	21198	blaCTX-M-3	plasmid	Beta-lactam
Cluster602	GCF_002944845.1_ASM294484v1_NZ_CP026588.1_70544_91743_plasmid	GCF_002944845.1_ASM294484v1	21198	blaTEM-1B	plasmid	Beta-lactam
Cluster602	GCF_002944845.1_ASM294484v1_NZ_CP026588.1_70544_91743_plasmid	GCF_002944845.1_ASM294484v1	21198	floR	plasmid	Phenicol
Cluster602	GCF_002944845.1_ASM294484v1_NZ_CP026588.1_70544_91743_plasmid	GCF_002944845.1_ASM294484v1	21198	qnrS1	plasmid	Fluoroquinolone
Cluster602	GCF_002944845.1_ASM294484v1_NZ_CP026588.1_70544_91743_plasmid	GCF_002944845.1_ASM294484v1	21198	tet(A)	plasmid	Tetracycline
Cluster2585	GCF_002944845.1_ASM294484v1_NZ_CP026589.1_12420_13696_plasmid	GCF_002944845.1_ASM294484v1	1275	fosA3	plasmid	Fosfomycin
Cluster2066	GCF_002944845.1_ASM294484v1_NZ_CP026589.1_14515_18323_plasmid	GCF_002944845.1_ASM294484v1	3807	rmtB	plasmid	Aminoglycoside
Cluster2066	GCF_002944845.1_ASM294484v1_NZ_CP026589.1_14515_18323_plasmid	GCF_002944845.1_ASM294484v1	3807	blaTEM-1B	plasmid	Beta-lactam
Cluster2025	GCF_002944845.1_ASM294484v1_NZ_CP026589.1_5772_9797_plasmid	GCF_002944845.1_ASM294484v1	4024	blaCTX-M-65	plasmid	Beta-lactam
Cluster623	GCF_002944845.1_ASM294484v1_NZ_CP026590.1_12318_32948_plasmid	GCF_002944845.1_ASM294484v1	20629	dfrA14	plasmid	Folate pathway antagonist
Cluster2278	GCF_002945135.3_ASM294513v3_NZ_CP026576.2_10239_13007_plasmid	GCF_002945135.3_ASM294513v3	2767	blaCTX-M-55	plasmid	Beta-lactam
Cluster2278	GCF_002945135.3_ASM294513v3_NZ_CP026576.2_10239_13007_plasmid	GCF_002945135.3_ASM294513v3	2767	blaTEM-214	plasmid	Beta-lactam
Cluster2331	GCF_002945135.3_ASM294513v3_NZ_CP026576.2_5212_7710_plasmid	GCF_002945135.3_ASM294513v3	2497	fosA3	plasmid	Fosfomycin
Cluster2468	GCF_002945135.3_ASM294513v3_NZ_CP026578.2_68815_70634_plasmid	GCF_002945135.3_ASM294513v3	1818	dfrA14	plasmid	Folate pathway antagonist
Cluster1869	GCF_002945235.1_ASM294523v1_NZ_CP026581.1_3819695_3824409_chromosome	GCF_002945235.1_ASM294523v1	4713	blaOXA-1	chromosome	Beta-lactam
Cluster1869	GCF_002945235.1_ASM294523v1_NZ_CP026581.1_3819695_3824409_chromosome	GCF_002945235.1_ASM294523v1	4713	catB3	chromosome	Phenicol
Cluster1869	GCF_002945235.1_ASM294523v1_NZ_CP026581.1_3819695_3824409_chromosome	GCF_002945235.1_ASM294523v1	4713	sul1	chromosome	Folate pathway antagonist
Cluster1869	GCF_002945235.1_ASM294523v1_NZ_CP026581.1_3819695_3824409_chromosome	GCF_002945235.1_ASM294523v1	4713	aac(6')-Ib-cr	chromosome	Aminoglycoside,Fluoroquinolone
Cluster1869	GCF_002945235.1_ASM294523v1_NZ_CP026581.1_3819695_3824409_chromosome	GCF_002945235.1_ASM294523v1	4713	ARR-3	chromosome	Rifamycin
Cluster338	GCF_002946675.1_ASM294667v1_NZ_CP026570.1_49121_81228_plasmid	GCF_002946675.1_ASM294667v1	32106	aph(6)-Id	plasmid	Aminoglycoside
Cluster338	GCF_002946675.1_ASM294667v1_NZ_CP026570.1_49121_81228_plasmid	GCF_002946675.1_ASM294667v1	32106	aph(3'')-Ib	plasmid	Aminoglycoside
Cluster338	GCF_002946675.1_ASM294667v1_NZ_CP026570.1_49121_81228_plasmid	GCF_002946675.1_ASM294667v1	32106	blaTEM-1B	plasmid	Beta-lactam
Cluster338	GCF_002946675.1_ASM294667v1_NZ_CP026570.1_49121_81228_plasmid	GCF_002946675.1_ASM294667v1	32106	sul2	plasmid	Folate pathway antagonist
Cluster2400	GCF_002946715.1_ASM294671v1_NZ_CP026723.1_1711138_1713325_chromosome	GCF_002946715.1_ASM294671v1	2186	blaOXA-1	chromosome	Beta-lactam
Cluster2400	GCF_002946715.1_ASM294671v1_NZ_CP026723.1_1711138_1713325_chromosome	GCF_002946715.1_ASM294671v1	2186	catB3	chromosome	Phenicol
Cluster2400	GCF_002946715.1_ASM294671v1_NZ_CP026723.1_1711138_1713325_chromosome	GCF_002946715.1_ASM294671v1	2186	aac(6')-Ib-cr	chromosome	Aminoglycoside,Fluoroquinolone
Cluster2104	GCF_002946715.1_ASM294671v1_NZ_CP026723.1_3687262_3690916_chromosome	GCF_002946715.1_ASM294671v1	3653	blaTEM-1B	chromosome	Beta-lactam
Cluster2104	GCF_002946715.1_ASM294671v1_NZ_CP026723.1_3687262_3690916_chromosome	GCF_002946715.1_ASM294671v1	3653	tet(D)	chromosome	Tetracycline
Cluster2610	GCF_002946715.1_ASM294671v1_NZ_CP026723.1_3691735_3692906_chromosome	GCF_002946715.1_ASM294671v1	1170	catA1	chromosome	Phenicol
Cluster1830	GCF_002951555.1_ASM295155v1_NZ_CP018883.1_1564680_1569772_chromosome	GCF_002951555.1_ASM295155v1	5091	aadA2b	chromosome	Aminoglycoside
Cluster1830	GCF_002951555.1_ASM295155v1_NZ_CP018883.1_1564680_1569772_chromosome	GCF_002951555.1_ASM295155v1	5091	sul1	chromosome	Folate pathway antagonist
Cluster1830	GCF_002951595.1_ASM295159v1_NZ_CP018885.1_3750744_3755836_chromosome	GCF_002951595.1_ASM295159v1	5091	aadA2b	chromosome	Aminoglycoside
Cluster1830	GCF_002951595.1_ASM295159v1_NZ_CP018885.1_3750744_3755836_chromosome	GCF_002951595.1_ASM295159v1	5091	sul1	chromosome	Folate pathway antagonist
Cluster2231	GCF_002951595.1_ASM295159v1_NZ_CP018886.1_83598_86600_plasmid	GCF_002951595.1_ASM295159v1	3001	aph(3')-Ia	plasmid	Aminoglycoside
Cluster2400	GCF_002951595.1_ASM295159v1_NZ_CP018887.1_73355_75542_plasmid	GCF_002951595.1_ASM295159v1	2186	blaOXA-1	plasmid	Beta-lactam
Cluster2400	GCF_002951595.1_ASM295159v1_NZ_CP018887.1_73355_75542_plasmid	GCF_002951595.1_ASM295159v1	2186	catB3	plasmid	Phenicol
Cluster2400	GCF_002951595.1_ASM295159v1_NZ_CP018887.1_73355_75542_plasmid	GCF_002951595.1_ASM295159v1	2186	aac(6')-Ib-cr	plasmid	Aminoglycoside,Fluoroquinolone
Cluster2122	GCF_002951635.1_ASM295163v1_NZ_CP014121.1_175536_179063_plasmid	GCF_002951635.1_ASM295163v1	3526	tet(D)	plasmid	Tetracycline
Cluster2278	GCF_002951655.1_ASM295165v1_NZ_CP019276.1_22917_25685_plasmid	GCF_002951655.1_ASM295165v1	2767	blaCTX-M-55	plasmid	Beta-lactam
Cluster2278	GCF_002951655.1_ASM295165v1_NZ_CP019276.1_22917_25685_plasmid	GCF_002951655.1_ASM295165v1	2767	blaTEM-214	plasmid	Beta-lactam
Cluster2331	GCF_002951655.1_ASM295165v1_NZ_CP019276.1_26504_29002_plasmid	GCF_002951655.1_ASM295165v1	2497	fosA3	plasmid	Fosfomycin
Cluster1802	GCF_002951655.1_ASM295165v1_NZ_CP021103.1_44505_49712_plasmid	GCF_002951655.1_ASM295165v1	5206	oqxB	plasmid	Fluoroquinolone
Cluster1802	GCF_002951655.1_ASM295165v1_NZ_CP021103.1_44505_49712_plasmid	GCF_002951655.1_ASM295165v1	5206	oqxA	plasmid	Fluoroquinolone
Cluster1802	GCF_002951695.1_ASM295169v1_NZ_CP019247.1_23830_29037_plasmid	GCF_002951695.1_ASM295169v1	5206	oqxB	plasmid	Fluoroquinolone
Cluster1802	GCF_002951695.1_ASM295169v1_NZ_CP019247.1_23830_29037_plasmid	GCF_002951695.1_ASM295169v1	5206	oqxA	plasmid	Fluoroquinolone
Cluster2630	GCF_002951715.1_ASM295171v1_NZ_CP019251.1_13732_14773_plasmid	GCF_002951715.1_ASM295171v1	1040	aph(3')-Ia	plasmid	Aminoglycoside
Cluster1942	GCF_002951715.1_ASM295171v1_NZ_CP019251.1_15592_19979_plasmid	GCF_002951715.1_ASM295171v1	4386	aph(6)-Id	plasmid	Aminoglycoside
Cluster1942	GCF_002951715.1_ASM295171v1_NZ_CP019251.1_15592_19979_plasmid	GCF_002951715.1_ASM295171v1	4386	aph(3'')-Ib	plasmid	Aminoglycoside
Cluster1942	GCF_002951715.1_ASM295171v1_NZ_CP019251.1_15592_19979_plasmid	GCF_002951715.1_ASM295171v1	4386	sul2	plasmid	Folate pathway antagonist
Cluster1802	GCF_002951715.1_ASM295171v1_NZ_CP019251.1_38720_43927_plasmid	GCF_002951715.1_ASM295171v1	5206	oqxB	plasmid	Fluoroquinolone
Cluster1802	GCF_002951715.1_ASM295171v1_NZ_CP019251.1_38720_43927_plasmid	GCF_002951715.1_ASM295171v1	5206	oqxA	plasmid	Fluoroquinolone
Cluster2218	GCF_002951715.1_ASM295171v1_NZ_CP019253.1_78294_81357_plasmid	GCF_002951715.1_ASM295171v1	3062	mph(A)	plasmid	Macrolide
Cluster2585	GCF_002951735.1_ASM295173v1_NZ_CP019282.1_11540_12827_plasmid	GCF_002951735.1_ASM295173v1	1286	fosA3	plasmid	Fosfomycin
Cluster1996	GCF_002951735.1_ASM295173v1_NZ_CP019282.1_13646_17774_plasmid	GCF_002951735.1_ASM295173v1	4127	mph(A)	plasmid	Macrolide
Cluster1881	GCF_002951735.1_ASM295173v1_NZ_CP019282.1_18592_23226_plasmid	GCF_002951735.1_ASM295173v1	4633	aadA2	plasmid	Aminoglycoside
Cluster1881	GCF_002951735.1_ASM295173v1_NZ_CP019282.1_18592_23226_plasmid	GCF_002951735.1_ASM295173v1	4633	dfrA12	plasmid	Folate pathway antagonist
Cluster1802	GCF_002951735.1_ASM295173v1_NZ_CP019282.1_24045_29252_plasmid	GCF_002951735.1_ASM295173v1	5206	oqxB	plasmid	Fluoroquinolone
Cluster1802	GCF_002951735.1_ASM295173v1_NZ_CP019282.1_24045_29252_plasmid	GCF_002951735.1_ASM295173v1	5206	oqxA	plasmid	Fluoroquinolone
Cluster2278	GCF_002951735.1_ASM295173v1_NZ_CP019282.1_7953_10721_plasmid	GCF_002951735.1_ASM295173v1	2767	blaCTX-M-15	plasmid	Beta-lactam
Cluster2278	GCF_002951735.1_ASM295173v1_NZ_CP019282.1_7953_10721_plasmid	GCF_002951735.1_ASM295173v1	2767	blaTEM-214	plasmid	Beta-lactam
Cluster2558	GCF_002951735.1_ASM295173v1_NZ_CP019284.1_16828_18228_plasmid	GCF_002951735.1_ASM295173v1	1399	catA2	plasmid	Phenicol
Cluster2558	GCF_002951735.1_ASM295173v1_NZ_CP019284.1_85159_86559_plasmid	GCF_002951735.1_ASM295173v1	1399	catA2	plasmid	Phenicol
Cluster2618	GCF_002951755.1_ASM295175v1_NZ_CP019256.1_3450587_3451716_chromosome	GCF_002951755.1_ASM295175v1	1128	aac(3)-IIa	chromosome	Aminoglycoside
Cluster1802	GCF_002951755.1_ASM295175v1_NZ_CP019256.1_3452535_3457743_chromosome	GCF_002951755.1_ASM295175v1	5207	oqxB	chromosome	Fluoroquinolone
Cluster1802	GCF_002951755.1_ASM295175v1_NZ_CP019256.1_3452535_3457743_chromosome	GCF_002951755.1_ASM295175v1	5207	oqxA	chromosome	Fluoroquinolone
Cluster1223	GCF_002951775.1_ASM295177v1_NZ_CP019260.1_164592_175078_plasmid	GCF_002951775.1_ASM295177v1	10485	aadA1	plasmid	Aminoglycoside
Cluster1223	GCF_002951775.1_ASM295177v1_NZ_CP019260.1_164592_175078_plasmid	GCF_002951775.1_ASM295177v1	10485	aadA2b	plasmid	Aminoglycoside
Cluster1223	GCF_002951775.1_ASM295177v1_NZ_CP019260.1_164592_175078_plasmid	GCF_002951775.1_ASM295177v1	10485	cmlA1	plasmid	Phenicol
Cluster1223	GCF_002951775.1_ASM295177v1_NZ_CP019260.1_164592_175078_plasmid	GCF_002951775.1_ASM295177v1	10485	sul3	plasmid	Folate pathway antagonist
Cluster2630	GCF_002951775.1_ASM295177v1_NZ_CP019260.1_175897_176938_plasmid	GCF_002951775.1_ASM295177v1	1040	aph(3')-Ia	plasmid	Aminoglycoside
Cluster2465	GCF_002951775.1_ASM295177v1_NZ_CP019260.1_177756_179592_plasmid	GCF_002951775.1_ASM295177v1	1835	aadA8b	plasmid	Aminoglycoside
Cluster2465	GCF_002951775.1_ASM295177v1_NZ_CP019260.1_177756_179592_plasmid	GCF_002951775.1_ASM295177v1	1835	dfrA12	plasmid	Folate pathway antagonist
Cluster2630	GCF_002951775.1_ASM295177v1_NZ_CP019261.1_10753_11794_plasmid	GCF_002951775.1_ASM295177v1	1040	aph(3')-Ia	plasmid	Aminoglycoside
Cluster513	GCF_002951775.1_ASM295177v1_NZ_CP019261.1_110075_133837_plasmid	GCF_002951775.1_ASM295177v1	23761	aadA2	plasmid	Aminoglycoside
Cluster513	GCF_002951775.1_ASM295177v1_NZ_CP019261.1_110075_133837_plasmid	GCF_002951775.1_ASM295177v1	23761	aadA1	plasmid	Aminoglycoside
Cluster513	GCF_002951775.1_ASM295177v1_NZ_CP019261.1_110075_133837_plasmid	GCF_002951775.1_ASM295177v1	23761	cmlA1	plasmid	Phenicol
Cluster513	GCF_002951775.1_ASM295177v1_NZ_CP019261.1_110075_133837_plasmid	GCF_002951775.1_ASM295177v1	23761	floR	plasmid	Phenicol
Cluster513	GCF_002951775.1_ASM295177v1_NZ_CP019261.1_110075_133837_plasmid	GCF_002951775.1_ASM295177v1	23761	sul2	plasmid	Folate pathway antagonist
Cluster513	GCF_002951775.1_ASM295177v1_NZ_CP019261.1_110075_133837_plasmid	GCF_002951775.1_ASM295177v1	23761	tet(M)	plasmid	Tetracycline
Cluster513	GCF_002951775.1_ASM295177v1_NZ_CP019261.1_110075_133837_plasmid	GCF_002951775.1_ASM295177v1	23761	dfrA12	plasmid	Folate pathway antagonist
Cluster1845	GCF_002951775.1_ASM295177v1_NZ_CP019261.1_12613_17514_plasmid	GCF_002951775.1_ASM295177v1	4900	blaTEM-1B	plasmid	Beta-lactam
Cluster1845	GCF_002951775.1_ASM295177v1_NZ_CP019261.1_12613_17514_plasmid	GCF_002951775.1_ASM295177v1	4900	sul3	plasmid	Folate pathway antagonist
Cluster2276	GCF_002951775.1_ASM295177v1_NZ_CP019261.1_18333_21114_plasmid	GCF_002951775.1_ASM295177v1	2780	aadA17	plasmid	Aminoglycoside
Cluster2276	GCF_002951775.1_ASM295177v1_NZ_CP019261.1_18333_21114_plasmid	GCF_002951775.1_ASM295177v1	2780	lnu(F)	plasmid	Lincosamide
Cluster2326	GCF_002951775.1_ASM295177v1_NZ_CP019261.1_21933_24461_plasmid	GCF_002951775.1_ASM295177v1	2527	aac(3)-IId	plasmid	Aminoglycoside
Cluster1802	GCF_002951775.1_ASM295177v1_NZ_CP019262.1_129827_135034_plasmid	GCF_002951775.1_ASM295177v1	5206	oqxB	plasmid	Fluoroquinolone
Cluster1802	GCF_002951775.1_ASM295177v1_NZ_CP019262.1_129827_135034_plasmid	GCF_002951775.1_ASM295177v1	5206	oqxA	plasmid	Fluoroquinolone
Cluster1704	GCF_002951775.1_ASM295177v1_NZ_CP019262.1_2412_8373_plasmid	GCF_002951775.1_ASM295177v1	5960	mph(A)	plasmid	Macrolide
Cluster1802	GCF_002951795.1_ASM295179v1_NZ_CP019268.1_29945_35154_plasmid	GCF_002951795.1_ASM295179v1	5208	oqxB	plasmid	Fluoroquinolone
Cluster1802	GCF_002951795.1_ASM295179v1_NZ_CP019268.1_29945_35154_plasmid	GCF_002951795.1_ASM295179v1	5208	oqxA	plasmid	Fluoroquinolone
Cluster1942	GCF_002951795.1_ASM295179v1_NZ_CP019268.1_7168_11555_plasmid	GCF_002951795.1_ASM295179v1	4386	aph(6)-Id	plasmid	Aminoglycoside
Cluster1942	GCF_002951795.1_ASM295179v1_NZ_CP019268.1_7168_11555_plasmid	GCF_002951795.1_ASM295179v1	4386	aph(3'')-Ib	plasmid	Aminoglycoside
Cluster1942	GCF_002951795.1_ASM295179v1_NZ_CP019268.1_7168_11555_plasmid	GCF_002951795.1_ASM295179v1	4386	sul2	plasmid	Folate pathway antagonist
Cluster2278	GCF_002951795.1_ASM295179v1_NZ_CP019269.1_30100_32868_plasmid	GCF_002951795.1_ASM295179v1	2767	blaCTX-M-55	plasmid	Beta-lactam
Cluster2278	GCF_002951795.1_ASM295179v1_NZ_CP019269.1_30100_32868_plasmid	GCF_002951795.1_ASM295179v1	2767	blaTEM-214	plasmid	Beta-lactam
Cluster2331	GCF_002951795.1_ASM295179v1_NZ_CP019269.1_33687_36185_plasmid	GCF_002951795.1_ASM295179v1	2497	fosA3	plasmid	Fosfomycin
Cluster1869	GCF_002952095.1_ASM295209v1_NZ_CP021727.1_65367_70081_plasmid	GCF_002952095.1_ASM295209v1	4713	blaOXA-1	plasmid	Beta-lactam
Cluster1869	GCF_002952095.1_ASM295209v1_NZ_CP021727.1_65367_70081_plasmid	GCF_002952095.1_ASM295209v1	4713	catB3	plasmid	Phenicol
Cluster1869	GCF_002952095.1_ASM295209v1_NZ_CP021727.1_65367_70081_plasmid	GCF_002952095.1_ASM295209v1	4713	sul1	plasmid	Folate pathway antagonist
Cluster1869	GCF_002952095.1_ASM295209v1_NZ_CP021727.1_65367_70081_plasmid	GCF_002952095.1_ASM295209v1	4713	aac(6')-Ib-cr	plasmid	Aminoglycoside,Fluoroquinolone
Cluster1869	GCF_002952095.1_ASM295209v1_NZ_CP021727.1_65367_70081_plasmid	GCF_002952095.1_ASM295209v1	4713	ARR-3	plasmid	Rifamycin
Cluster695	GCF_002952095.1_ASM295209v1_NZ_CP021727.1_70900_89499_plasmid	GCF_002952095.1_ASM295209v1	18598	aph(4)-Ia	plasmid	Aminoglycoside
Cluster695	GCF_002952095.1_ASM295209v1_NZ_CP021727.1_70900_89499_plasmid	GCF_002952095.1_ASM295209v1	18598	aac(3)-IV	plasmid	Aminoglycoside
Cluster695	GCF_002952095.1_ASM295209v1_NZ_CP021727.1_70900_89499_plasmid	GCF_002952095.1_ASM295209v1	18598	floR	plasmid	Phenicol
Cluster695	GCF_002952095.1_ASM295209v1_NZ_CP021727.1_70900_89499_plasmid	GCF_002952095.1_ASM295209v1	18598	sul2	plasmid	Folate pathway antagonist
Cluster2331	GCF_002952095.1_ASM295209v1_NZ_CP021728.1_11039_13537_plasmid	GCF_002952095.1_ASM295209v1	2497	fosA3	plasmid	Fosfomycin
Cluster1802	GCF_002952095.1_ASM295209v1_NZ_CP021728.1_30319_35526_plasmid	GCF_002952095.1_ASM295209v1	5206	oqxB	plasmid	Fluoroquinolone
Cluster1802	GCF_002952095.1_ASM295209v1_NZ_CP021728.1_30319_35526_plasmid	GCF_002952095.1_ASM295209v1	5206	oqxA	plasmid	Fluoroquinolone
Cluster2230	GCF_002952095.1_ASM295209v1_NZ_CP021728.1_38686_41691_plasmid	GCF_002952095.1_ASM295209v1	3004	sul1	plasmid	Folate pathway antagonist
Cluster2630	GCF_002952975.1_ASM295297v1_NZ_CP026327.1_92835_93876_chromosome	GCF_002952975.1_ASM295297v1	1040	aph(3')-Ia	chromosome	Aminoglycoside
Cluster1802	GCF_002953435.1_ASM295343v1_NZ_CP026492.1_256024_261231_plasmid	GCF_002953435.1_ASM295343v1	5206	oqxB	plasmid	Fluoroquinolone
Cluster1802	GCF_002953435.1_ASM295343v1_NZ_CP026492.1_256024_261231_plasmid	GCF_002953435.1_ASM295343v1	5206	oqxA	plasmid	Fluoroquinolone
Cluster2487	GCF_002953435.1_ASM295343v1_NZ_CP026492.1_27926_29651_plasmid	GCF_002953435.1_ASM295343v1	1724	qnrS2	plasmid	Fluoroquinolone
Cluster2630	GCF_002953435.1_ASM295343v1_NZ_CP026492.1_3870_4911_plasmid	GCF_002953435.1_ASM295343v1	1040	aph(3')-Ia	plasmid	Aminoglycoside
Cluster1942	GCF_002953455.1_ASM295345v1_NZ_CP026474.1_21856_26243_plasmid	GCF_002953455.1_ASM295345v1	4386	aph(6)-Id	plasmid	Aminoglycoside
Cluster1942	GCF_002953455.1_ASM295345v1_NZ_CP026474.1_21856_26243_plasmid	GCF_002953455.1_ASM295345v1	4386	aph(3'')-Ib	plasmid	Aminoglycoside
Cluster1942	GCF_002953455.1_ASM295345v1_NZ_CP026474.1_21856_26243_plasmid	GCF_002953455.1_ASM295345v1	4386	sul2	plasmid	Folate pathway antagonist
Cluster1996	GCF_002953455.1_ASM295345v1_NZ_CP026474.1_27062_31199_plasmid	GCF_002953455.1_ASM295345v1	4136	mph(A)	plasmid	Macrolide
Cluster1755	GCF_002953455.1_ASM295345v1_NZ_CP026474.1_32018_37572_plasmid	GCF_002953455.1_ASM295345v1	5553	aac(3)-IId	plasmid	Aminoglycoside
Cluster2481	GCF_002953455.1_ASM295345v1_NZ_CP026474.1_38391_40150_plasmid	GCF_002953455.1_ASM295345v1	1758	blaTEM-1B	plasmid	Beta-lactam
Cluster1273	GCF_002953455.1_ASM295345v1_NZ_CP026474.1_40969_50889_plasmid	GCF_002953455.1_ASM295345v1	9919	aadA5	plasmid	Aminoglycoside
Cluster1273	GCF_002953455.1_ASM295345v1_NZ_CP026474.1_40969_50889_plasmid	GCF_002953455.1_ASM295345v1	9919	blaNDM-5	plasmid	Beta-lactam
Cluster1273	GCF_002953455.1_ASM295345v1_NZ_CP026474.1_40969_50889_plasmid	GCF_002953455.1_ASM295345v1	9919	sul1	plasmid	Folate pathway antagonist
Cluster1273	GCF_002953455.1_ASM295345v1_NZ_CP026474.1_40969_50889_plasmid	GCF_002953455.1_ASM295345v1	9919	dfrA17	plasmid	Folate pathway antagonist
Cluster1844	GCF_002953455.1_ASM295345v1_NZ_CP026474.1_51708_56616_plasmid	GCF_002953455.1_ASM295345v1	4907	aadA2	plasmid	Aminoglycoside
Cluster1844	GCF_002953455.1_ASM295345v1_NZ_CP026474.1_51708_56616_plasmid	GCF_002953455.1_ASM295345v1	4907	sul1	plasmid	Folate pathway antagonist
Cluster1844	GCF_002953455.1_ASM295345v1_NZ_CP026474.1_51708_56616_plasmid	GCF_002953455.1_ASM295345v1	4907	dfrA12	plasmid	Folate pathway antagonist
Cluster2400	GCF_002953455.1_ASM295345v1_NZ_CP026474.1_6695_8882_plasmid	GCF_002953455.1_ASM295345v1	2186	blaOXA-1	plasmid	Beta-lactam
Cluster2400	GCF_002953455.1_ASM295345v1_NZ_CP026474.1_6695_8882_plasmid	GCF_002953455.1_ASM295345v1	2186	catB3	plasmid	Phenicol
Cluster2400	GCF_002953455.1_ASM295345v1_NZ_CP026474.1_6695_8882_plasmid	GCF_002953455.1_ASM295345v1	2186	aac(6')-Ib-cr	plasmid	Aminoglycoside,Fluoroquinolone
Cluster2061	GCF_002953455.1_ASM295345v1_NZ_CP026474.1_9701_13544_plasmid	GCF_002953455.1_ASM295345v1	3842	blaCTX-M-15	plasmid	Beta-lactam
Cluster1807	GCF_002968935.1_ASM296893v1_NZ_CP019272.1_23076_28270_plasmid	GCF_002968935.1_ASM296893v1	5193	oqxB	plasmid	Fluoroquinolone
Cluster1807	GCF_002968935.1_ASM296893v1_NZ_CP019272.1_23076_28270_plasmid	GCF_002968935.1_ASM296893v1	5193	oqxA	plasmid	Fluoroquinolone
Cluster400	GCF_002968935.1_ASM296893v1_NZ_CP019272.1_29089_58032_plasmid	GCF_002968935.1_ASM296893v1	28942	aph(3')-IIa	plasmid	Aminoglycoside
Cluster2331	GCF_002968935.1_ASM296893v1_NZ_CP019272.1_63753_66251_plasmid	GCF_002968935.1_ASM296893v1	2497	fosA3	plasmid	Fosfomycin
Cluster2278	GCF_002968935.1_ASM296893v1_NZ_CP019272.1_67070_69838_plasmid	GCF_002968935.1_ASM296893v1	2767	blaCTX-M-55	plasmid	Beta-lactam
Cluster2278	GCF_002968935.1_ASM296893v1_NZ_CP019272.1_67070_69838_plasmid	GCF_002968935.1_ASM296893v1	2767	blaTEM-214	plasmid	Beta-lactam
Cluster889	GCF_002968935.1_ASM296893v1_NZ_CP019272.1_7482_22257_plasmid	GCF_002968935.1_ASM296893v1	14774	aph(6)-Id	plasmid	Aminoglycoside
Cluster889	GCF_002968935.1_ASM296893v1_NZ_CP019272.1_7482_22257_plasmid	GCF_002968935.1_ASM296893v1	14774	aph(3'')-Ib	plasmid	Aminoglycoside
Cluster889	GCF_002968935.1_ASM296893v1_NZ_CP019272.1_7482_22257_plasmid	GCF_002968935.1_ASM296893v1	14774	floR	plasmid	Phenicol
Cluster889	GCF_002968935.1_ASM296893v1_NZ_CP019272.1_7482_22257_plasmid	GCF_002968935.1_ASM296893v1	14774	sul2	plasmid	Folate pathway antagonist
Cluster889	GCF_002968935.1_ASM296893v1_NZ_CP019272.1_7482_22257_plasmid	GCF_002968935.1_ASM296893v1	14774	tet(A)	plasmid	Tetracycline
Cluster1784	GCF_002970375.3_ASM297037v3_NZ_CP034040.1_101149_106500_plasmid	GCF_002970375.3_ASM297037v3	5350	catA1	plasmid	Phenicol
Cluster1909	GCF_002982195.1_ASM298219v1_NZ_CP020091.1_60228_64764_plasmid	GCF_002982195.1_ASM298219v1	4535	aac(3)-IId	plasmid	Aminoglycoside
Cluster2466	GCF_002983645.1_ASM298364v1_NZ_CP027394.1_2955504_2957336_chromosome	GCF_002983645.1_ASM298364v1	1831	blaTEM-1B	chromosome	Beta-lactam
Cluster1942	GCF_002983645.1_ASM298364v1_NZ_CP027394.1_2958155_2962542_chromosome	GCF_002983645.1_ASM298364v1	4386	aph(6)-Id	chromosome	Aminoglycoside
Cluster1942	GCF_002983645.1_ASM298364v1_NZ_CP027394.1_2958155_2962542_chromosome	GCF_002983645.1_ASM298364v1	4386	aph(3'')-Ib	chromosome	Aminoglycoside
Cluster1942	GCF_002983645.1_ASM298364v1_NZ_CP027394.1_2958155_2962542_chromosome	GCF_002983645.1_ASM298364v1	4386	sul2	chromosome	Folate pathway antagonist
Cluster1359	GCF_003006175.1_ASM300617v1_NZ_CP024430.1_51249_60115_plasmid	GCF_003006175.1_ASM300617v1	8865	aadA2	plasmid	Aminoglycoside
Cluster1359	GCF_003006175.1_ASM300617v1_NZ_CP024430.1_51249_60115_plasmid	GCF_003006175.1_ASM300617v1	8865	dfrA12	plasmid	Folate pathway antagonist
Cluster2558	GCF_003006175.1_ASM300617v1_NZ_CP024430.1_60934_62334_plasmid	GCF_003006175.1_ASM300617v1	1399	catA2	plasmid	Phenicol
Cluster2080	GCF_003008575.1_ASM300857v1_NZ_CP027667.1_3561781_3565527_chromosome	GCF_003008575.1_ASM300857v1	3745	tet(C)	chromosome	Tetracycline
Cluster2444	GCF_003018455.1_ASM301845v1_NZ_CP027600.1_85160_87077_plasmid	GCF_003018455.1_ASM301845v1	1916	blaTEM-1B	plasmid	Beta-lactam
Cluster1675	GCF_003018455.1_ASM301845v1_NZ_CP027600.1_87896_94053_plasmid	GCF_003018455.1_ASM301845v1	6156	aph(3')-Ia	plasmid	Aminoglycoside
Cluster1675	GCF_003018455.1_ASM301845v1_NZ_CP027600.1_87896_94053_plasmid	GCF_003018455.1_ASM301845v1	6156	aph(3'')-Ib	plasmid	Aminoglycoside
Cluster1675	GCF_003018455.1_ASM301845v1_NZ_CP027600.1_87896_94053_plasmid	GCF_003018455.1_ASM301845v1	6156	aph(6)-Id	plasmid	Aminoglycoside
Cluster1675	GCF_003018455.1_ASM301845v1_NZ_CP027600.1_87896_94053_plasmid	GCF_003018455.1_ASM301845v1	6156	sul2	plasmid	Folate pathway antagonist
Cluster2630	GCF_003018875.1_ASM301887v1_NZ_CP027383.1_10829_11870_plasmid	GCF_003018875.1_ASM301887v1	1040	aph(3')-Ia	plasmid	Aminoglycoside
Cluster1942	GCF_003018875.1_ASM301887v1_NZ_CP027383.1_12689_17076_plasmid	GCF_003018875.1_ASM301887v1	4386	aph(6)-Id	plasmid	Aminoglycoside
Cluster1942	GCF_003018875.1_ASM301887v1_NZ_CP027383.1_12689_17076_plasmid	GCF_003018875.1_ASM301887v1	4386	aph(3'')-Ib	plasmid	Aminoglycoside
Cluster1942	GCF_003018875.1_ASM301887v1_NZ_CP027383.1_12689_17076_plasmid	GCF_003018875.1_ASM301887v1	4386	sul2	plasmid	Folate pathway antagonist
Cluster2444	GCF_003018875.1_ASM301887v1_NZ_CP027383.1_17895_19799_plasmid	GCF_003018875.1_ASM301887v1	1903	blaTEM-1B	plasmid	Beta-lactam
Cluster2444	GCF_003030025.1_ASM303002v1_NZ_CP028168.1_79620_81526_plasmid	GCF_003030025.1_ASM303002v1	1905	blaTEM-1B	plasmid	Beta-lactam
Cluster2400	GCF_003030365.1_ASM303036v1_NZ_CP027703.1_25822_28007_plasmid	GCF_003030365.1_ASM303036v1	2184	blaOXA-1	plasmid	Beta-lactam
Cluster2400	GCF_003030365.1_ASM303036v1_NZ_CP027703.1_25822_28007_plasmid	GCF_003030365.1_ASM303036v1	2184	catB3	plasmid	Phenicol
Cluster2400	GCF_003030365.1_ASM303036v1_NZ_CP027703.1_25822_28007_plasmid	GCF_003030365.1_ASM303036v1	2184	aac(6')-Ib-cr	plasmid	Aminoglycoside,Fluoroquinolone
Cluster1189	GCF_003030365.1_ASM303036v1_NZ_CP027703.1_55696_66630_plasmid	GCF_003030365.1_ASM303036v1	10933	aadA5	plasmid	Aminoglycoside
Cluster1189	GCF_003030365.1_ASM303036v1_NZ_CP027703.1_55696_66630_plasmid	GCF_003030365.1_ASM303036v1	10933	mph(A)	plasmid	Macrolide
Cluster1189	GCF_003030365.1_ASM303036v1_NZ_CP027703.1_55696_66630_plasmid	GCF_003030365.1_ASM303036v1	10933	sul1	plasmid	Folate pathway antagonist
Cluster1189	GCF_003030365.1_ASM303036v1_NZ_CP027703.1_55696_66630_plasmid	GCF_003030365.1_ASM303036v1	10933	dfrA17	plasmid	Folate pathway antagonist
Cluster2122	GCF_003031325.1_ASM303132v1_NZ_CP024875.1_140248_143775_plasmid	GCF_003031325.1_ASM303132v1	3526	tet(D)	plasmid	Tetracycline
Cluster2517	GCF_003031325.1_ASM303132v1_NZ_CP024875.1_144594_146182_plasmid	GCF_003031325.1_ASM303132v1	1587	catA1	plasmid	Phenicol
Cluster1942	GCF_003031325.1_ASM303132v1_NZ_CP024876.1_111799_116186_plasmid	GCF_003031325.1_ASM303132v1	4386	aph(6)-Id	plasmid	Aminoglycoside
Cluster1942	GCF_003031325.1_ASM303132v1_NZ_CP024876.1_111799_116186_plasmid	GCF_003031325.1_ASM303132v1	4386	aph(3'')-Ib	plasmid	Aminoglycoside
Cluster1942	GCF_003031325.1_ASM303132v1_NZ_CP024876.1_111799_116186_plasmid	GCF_003031325.1_ASM303132v1	4386	sul2	plasmid	Folate pathway antagonist
Cluster2630	GCF_003031325.1_ASM303132v1_NZ_CP024876.1_117005_118046_plasmid	GCF_003031325.1_ASM303132v1	1040	aph(3')-Ia	plasmid	Aminoglycoside
Cluster2574	GCF_003031325.1_ASM303132v1_NZ_CP024876.1_118865_120201_plasmid	GCF_003031325.1_ASM303132v1	1335	aac(3)-IId	plasmid	Aminoglycoside
Cluster2231	GCF_003031505.1_ASM303150v1_NZ_CP020498.1_4807894_4810896_chromosome	GCF_003031505.1_ASM303150v1	3001	aph(3')-Ia	chromosome	Aminoglycoside
Cluster727	GCF_003031505.1_ASM303150v1_NZ_CP020500.1_14641_32460_plasmid	GCF_003031505.1_ASM303150v1	17818	aac(6')-Ib	plasmid	Aminoglycoside
Cluster727	GCF_003031505.1_ASM303150v1_NZ_CP020500.1_14641_32460_plasmid	GCF_003031505.1_ASM303150v1	17818	blaTEM-1A	plasmid	Beta-lactam
Cluster727	GCF_003031505.1_ASM303150v1_NZ_CP020500.1_14641_32460_plasmid	GCF_003031505.1_ASM303150v1	17818	blaOXA-9	plasmid	Beta-lactam
Cluster727	GCF_003031505.1_ASM303150v1_NZ_CP020500.1_14641_32460_plasmid	GCF_003031505.1_ASM303150v1	17818	aac(6')-Ib-cr	plasmid	Aminoglycoside,Fluoroquinolone
Cluster518	GCF_003031505.1_ASM303150v1_NZ_CP020500.1_33279_56877_plasmid	GCF_003031505.1_ASM303150v1	23597	aph(4)-Ia	plasmid	Aminoglycoside
Cluster518	GCF_003031505.1_ASM303150v1_NZ_CP020500.1_33279_56877_plasmid	GCF_003031505.1_ASM303150v1	23597	aac(3)-IV	plasmid	Aminoglycoside
Cluster518	GCF_003031505.1_ASM303150v1_NZ_CP020500.1_33279_56877_plasmid	GCF_003031505.1_ASM303150v1	23597	blaKPC-2	plasmid	Beta-lactam
Cluster2630	GCF_003031735.1_ASM303173v1_NZ_CP020509.1_4333740_4334781_chromosome	GCF_003031735.1_ASM303173v1	1040	aph(3')-Ia	chromosome	Aminoglycoside
Cluster684	GCF_003031755.1_ASM303175v1_NZ_CP020529.1_397325_16191_plasmid	GCF_003031755.1_ASM303175v1	18929	aph(6)-Id	plasmid	Aminoglycoside
Cluster684	GCF_003031755.1_ASM303175v1_NZ_CP020529.1_397325_16191_plasmid	GCF_003031755.1_ASM303175v1	18929	aph(3'')-Ib	plasmid	Aminoglycoside
Cluster684	GCF_003031755.1_ASM303175v1_NZ_CP020529.1_397325_16191_plasmid	GCF_003031755.1_ASM303175v1	18929	aph(3'')-Ib	plasmid	Aminoglycoside
Cluster684	GCF_003031755.1_ASM303175v1_NZ_CP020529.1_397325_16191_plasmid	GCF_003031755.1_ASM303175v1	18929	aadA2b	plasmid	Aminoglycoside
Cluster684	GCF_003031755.1_ASM303175v1_NZ_CP020529.1_397325_16191_plasmid	GCF_003031755.1_ASM303175v1	18929	qnrB2	plasmid	Fluoroquinolone
Cluster684	GCF_003031755.1_ASM303175v1_NZ_CP020529.1_397325_16191_plasmid	GCF_003031755.1_ASM303175v1	18929	sul1	plasmid	Folate pathway antagonist
Cluster684	GCF_003031755.1_ASM303175v1_NZ_CP020529.1_397325_16191_plasmid	GCF_003031755.1_ASM303175v1	18929	sul1	plasmid	Folate pathway antagonist
Cluster684	GCF_003031755.1_ASM303175v1_NZ_CP020529.1_397325_16191_plasmid	GCF_003031755.1_ASM303175v1	18929	dfrA19	plasmid	Folate pathway antagonist
Cluster2666	GCF_003031755.1_ASM303175v1_NZ_CP020529.1_56452_57389_plasmid	GCF_003031755.1_ASM303175v1	936	aph(3')-Ia	plasmid	Aminoglycoside
Cluster1924	GCF_003031755.1_ASM303175v1_NZ_CP020529.1_58208_62670_plasmid	GCF_003031755.1_ASM303175v1	4461	blaSHV-12	plasmid	Beta-lactam
Cluster2608	GCF_003031755.1_ASM303175v1_NZ_CP020529.1_71655_72835_plasmid	GCF_003031755.1_ASM303175v1	1179	dfrA8	plasmid	Folate pathway antagonist
Cluster1291	GCF_003031775.1_ASM303177v1_NZ_CP020515.1_128947_138678_plasmid	GCF_003031775.1_ASM303177v1	9730	aadA2	plasmid	Aminoglycoside
Cluster1291	GCF_003031775.1_ASM303177v1_NZ_CP020515.1_128947_138678_plasmid	GCF_003031775.1_ASM303177v1	9730	blaNDM-5	plasmid	Beta-lactam
Cluster1291	GCF_003031775.1_ASM303177v1_NZ_CP020515.1_128947_138678_plasmid	GCF_003031775.1_ASM303177v1	9730	sul1	plasmid	Folate pathway antagonist
Cluster1291	GCF_003031775.1_ASM303177v1_NZ_CP020515.1_128947_138678_plasmid	GCF_003031775.1_ASM303177v1	9730	dfrA12	plasmid	Folate pathway antagonist
Cluster2018	GCF_003031775.1_ASM303177v1_NZ_CP020515.1_143657_147716_plasmid	GCF_003031775.1_ASM303177v1	4058	blaCTX-M-15	plasmid	Beta-lactam
Cluster2400	GCF_003031775.1_ASM303177v1_NZ_CP020515.1_148535_150722_plasmid	GCF_003031775.1_ASM303177v1	2186	blaOXA-1	plasmid	Beta-lactam
Cluster2400	GCF_003031775.1_ASM303177v1_NZ_CP020515.1_148535_150722_plasmid	GCF_003031775.1_ASM303177v1	2186	catB3	plasmid	Phenicol
Cluster2400	GCF_003031775.1_ASM303177v1_NZ_CP020515.1_148535_150722_plasmid	GCF_003031775.1_ASM303177v1	2186	aac(6')-Ib-cr	plasmid	Aminoglycoside,Fluoroquinolone
Cluster1291	GCF_003031795.1_ASM303179v1_NZ_CP020517.1_17906_27581_plasmid	GCF_003031795.1_ASM303179v1	9674	aadA2	plasmid	Aminoglycoside
Cluster1291	GCF_003031795.1_ASM303179v1_NZ_CP020517.1_17906_27581_plasmid	GCF_003031795.1_ASM303179v1	9674	blaNDM-5	plasmid	Beta-lactam
Cluster1291	GCF_003031795.1_ASM303179v1_NZ_CP020517.1_17906_27581_plasmid	GCF_003031795.1_ASM303179v1	9674	sul1	plasmid	Folate pathway antagonist
Cluster1291	GCF_003031795.1_ASM303179v1_NZ_CP020517.1_17906_27581_plasmid	GCF_003031795.1_ASM303179v1	9674	dfrA12	plasmid	Folate pathway antagonist
Cluster2032	GCF_003031795.1_ASM303179v1_NZ_CP020517.1_28400_32343_plasmid	GCF_003031795.1_ASM303179v1	3942	mph(A)	plasmid	Macrolide
Cluster2016	GCF_003031795.1_ASM303179v1_NZ_CP020517.1_33162_37230_plasmid	GCF_003031795.1_ASM303179v1	4067	erm(B)	plasmid	Macrolide, Lincosamide, Streptogramin B
Cluster2061	GCF_003031795.1_ASM303179v1_NZ_CP020519.1_55426_59269_plasmid	GCF_003031795.1_ASM303179v1	3842	blaCTX-M-15	plasmid	Beta-lactam
Cluster2400	GCF_003031795.1_ASM303179v1_NZ_CP020519.1_60088_62275_plasmid	GCF_003031795.1_ASM303179v1	2186	blaOXA-1	plasmid	Beta-lactam
Cluster2400	GCF_003031795.1_ASM303179v1_NZ_CP020519.1_60088_62275_plasmid	GCF_003031795.1_ASM303179v1	2186	catB3	plasmid	Phenicol
Cluster2400	GCF_003031795.1_ASM303179v1_NZ_CP020519.1_60088_62275_plasmid	GCF_003031795.1_ASM303179v1	2186	aac(6')-Ib-cr	plasmid	Aminoglycoside,Fluoroquinolone
Cluster1587	GCF_003031815.1_ASM303181v1_NZ_CP020523.1_106370_113098_plasmid	GCF_003031815.1_ASM303181v1	6727	dfrA14	plasmid	Folate pathway antagonist
Cluster2400	GCF_003031815.1_ASM303181v1_NZ_CP020523.1_2650_4837_plasmid	GCF_003031815.1_ASM303181v1	2186	blaOXA-1	plasmid	Beta-lactam
Cluster2400	GCF_003031815.1_ASM303181v1_NZ_CP020523.1_2650_4837_plasmid	GCF_003031815.1_ASM303181v1	2186	catB3	plasmid	Phenicol
Cluster2400	GCF_003031815.1_ASM303181v1_NZ_CP020523.1_2650_4837_plasmid	GCF_003031815.1_ASM303181v1	2186	aac(6')-Ib-cr	plasmid	Aminoglycoside,Fluoroquinolone
Cluster932	GCF_003031815.1_ASM303181v1_NZ_CP020523.1_91324_105578_plasmid	GCF_003031815.1_ASM303181v1	14253	aph(6)-Id	plasmid	Aminoglycoside
Cluster932	GCF_003031815.1_ASM303181v1_NZ_CP020523.1_91324_105578_plasmid	GCF_003031815.1_ASM303181v1	14253	aph(3'')-Ib	plasmid	Aminoglycoside
Cluster932	GCF_003031815.1_ASM303181v1_NZ_CP020523.1_91324_105578_plasmid	GCF_003031815.1_ASM303181v1	14253	blaCTX-M-15	plasmid	Beta-lactam
Cluster932	GCF_003031815.1_ASM303181v1_NZ_CP020523.1_91324_105578_plasmid	GCF_003031815.1_ASM303181v1	14253	blaTEM-1B	plasmid	Beta-lactam
Cluster932	GCF_003031815.1_ASM303181v1_NZ_CP020523.1_91324_105578_plasmid	GCF_003031815.1_ASM303181v1	14253	sul2	plasmid	Folate pathway antagonist
Cluster2630	GCF_003031815.1_ASM303181v1_NZ_CP020524.1_35026_36067_plasmid	GCF_003031815.1_ASM303181v1	1040	aph(3')-Ia	plasmid	Aminoglycoside
Cluster1557	GCF_003033905.1_ASM303390v1_NZ_CP027119.1_55705_62726_plasmid	GCF_003033905.1_ASM303390v1	7020	aph(6)-Id	plasmid	Aminoglycoside
Cluster1557	GCF_003033905.1_ASM303390v1_NZ_CP027119.1_55705_62726_plasmid	GCF_003033905.1_ASM303390v1	7020	aph(3')-Ia	plasmid	Aminoglycoside
Cluster1557	GCF_003033905.1_ASM303390v1_NZ_CP027119.1_55705_62726_plasmid	GCF_003033905.1_ASM303390v1	7020	aph(3'')-Ib	plasmid	Aminoglycoside
Cluster1557	GCF_003033905.1_ASM303390v1_NZ_CP027119.1_55705_62726_plasmid	GCF_003033905.1_ASM303390v1	7020	sul2	plasmid	Folate pathway antagonist
Cluster2444	GCF_003033905.1_ASM303390v1_NZ_CP027119.1_63545_65461_plasmid	GCF_003033905.1_ASM303390v1	1915	blaTEM-1B	plasmid	Beta-lactam
Cluster2066	GCF_003037325.2_ASM303732v2_NZ_CP028796.1_11860_15668_plasmid	GCF_003037325.2_ASM303732v2	3807	rmtB	plasmid	Aminoglycoside
Cluster2066	GCF_003037325.2_ASM303732v2_NZ_CP028796.1_11860_15668_plasmid	GCF_003037325.2_ASM303732v2	3807	blaTEM-1B	plasmid	Beta-lactam
Cluster2025	GCF_003037325.2_ASM303732v2_NZ_CP028796.1_5212_9237_plasmid	GCF_003037325.2_ASM303732v2	4024	blaCTX-M-65	plasmid	Beta-lactam
Cluster2122	GCF_003037615.2_ASM303761v2_NZ_CP029387.1_73936_77462_plasmid	GCF_003037615.2_ASM303761v2	3525	tet(D)	plasmid	Tetracycline
Cluster2585	GCF_003038215.2_ASM303821v2_NZ_CP028790.1_11860_13136_plasmid	GCF_003038215.2_ASM303821v2	1275	fosA3	plasmid	Fosfomycin
Cluster2066	GCF_003038215.2_ASM303821v2_NZ_CP028790.1_13955_17763_plasmid	GCF_003038215.2_ASM303821v2	3807	rmtB	plasmid	Aminoglycoside
Cluster2066	GCF_003038215.2_ASM303821v2_NZ_CP028790.1_13955_17763_plasmid	GCF_003038215.2_ASM303821v2	3807	blaTEM-1B	plasmid	Beta-lactam
Cluster2025	GCF_003038215.2_ASM303821v2_NZ_CP028790.1_5212_9237_plasmid	GCF_003038215.2_ASM303821v2	4024	blaCTX-M-65	plasmid	Beta-lactam
Cluster1909	GCF_003038215.2_ASM303821v2_NZ_CP028792.1_102425_106936_plasmid	GCF_003038215.2_ASM303821v2	4510	aac(3)-IId	plasmid	Aminoglycoside
Cluster376	GCF_003038215.2_ASM303821v2_NZ_CP028792.1_56860_86883_plasmid	GCF_003038215.2_ASM303821v2	30022	mph(A)	plasmid	Macrolide
Cluster376	GCF_003038215.2_ASM303821v2_NZ_CP028792.1_56860_86883_plasmid	GCF_003038215.2_ASM303821v2	30022	sul1	plasmid	Folate pathway antagonist
Cluster376	GCF_003038215.2_ASM303821v2_NZ_CP028792.1_56860_86883_plasmid	GCF_003038215.2_ASM303821v2	30022	tet(A)	plasmid	Tetracycline
Cluster376	GCF_003038215.2_ASM303821v2_NZ_CP028792.1_56860_86883_plasmid	GCF_003038215.2_ASM303821v2	30022	dfrA1	plasmid	Folate pathway antagonist
Cluster2630	GCF_003038215.2_ASM303821v2_NZ_CP028792.1_87702_88743_plasmid	GCF_003038215.2_ASM303821v2	1040	aph(3')-Ia	plasmid	Aminoglycoside
Cluster2116	GCF_003038215.2_ASM303821v2_NZ_CP028792.1_89562_93124_plasmid	GCF_003038215.2_ASM303821v2	3561	blaSHV-12	plasmid	Beta-lactam
Cluster1807	GCF_003051945.2_ASM305194v2_NZ_CP028537.1_167922_173116_plasmid	GCF_003051945.2_ASM305194v2	5193	oqxB	plasmid	Fluoroquinolone
Cluster1807	GCF_003051945.2_ASM305194v2_NZ_CP028537.1_167922_173116_plasmid	GCF_003051945.2_ASM305194v2	5193	oqxA	plasmid	Fluoroquinolone
Cluster2277	GCF_003051945.2_ASM305194v2_NZ_CP028537.1_173935_176708_plasmid	GCF_003051945.2_ASM305194v2	2772	aadA5	plasmid	Aminoglycoside
Cluster2277	GCF_003051945.2_ASM305194v2_NZ_CP028537.1_173935_176708_plasmid	GCF_003051945.2_ASM305194v2	2772	dfrA17	plasmid	Folate pathway antagonist
Cluster2122	GCF_003051945.2_ASM305194v2_NZ_CP028537.1_244240_247767_plasmid	GCF_003051945.2_ASM305194v2	3526	tet(D)	plasmid	Tetracycline
Cluster1966	GCF_003051945.2_ASM305194v2_NZ_CP028537.1_255541_259836_plasmid	GCF_003051945.2_ASM305194v2	4294	aac(6')-Ib3	plasmid	Aminoglycoside
Cluster1966	GCF_003051945.2_ASM305194v2_NZ_CP028537.1_255541_259836_plasmid	GCF_003051945.2_ASM305194v2	4294	aac(6')-Ib-cr	plasmid	Aminoglycoside,Fluoroquinolone
Cluster442	GCF_003051945.2_ASM305194v2_NZ_CP028537.1_260655_287554_plasmid	GCF_003051945.2_ASM305194v2	26898	aac(6')-IIc	plasmid	Aminoglycoside
Cluster442	GCF_003051945.2_ASM305194v2_NZ_CP028537.1_260655_287554_plasmid	GCF_003051945.2_ASM305194v2	26898	blaDHA-1	plasmid	Beta-lactam
Cluster442	GCF_003051945.2_ASM305194v2_NZ_CP028537.1_260655_287554_plasmid	GCF_003051945.2_ASM305194v2	26898	ere(A)	plasmid	Macrolide
Cluster442	GCF_003051945.2_ASM305194v2_NZ_CP028537.1_260655_287554_plasmid	GCF_003051945.2_ASM305194v2	26898	qnrB4	plasmid	Fluoroquinolone
Cluster442	GCF_003051945.2_ASM305194v2_NZ_CP028537.1_260655_287554_plasmid	GCF_003051945.2_ASM305194v2	26898	sul1	plasmid	Folate pathway antagonist
Cluster442	GCF_003051945.2_ASM305194v2_NZ_CP028537.1_260655_287554_plasmid	GCF_003051945.2_ASM305194v2	26898	sul1	plasmid	Folate pathway antagonist
Cluster2510	GCF_003051985.2_ASM305198v2_NZ_CP028576.1_21573_23187_plasmid	GCF_003051985.2_ASM305198v2	1613	aac(3)-IId	plasmid	Aminoglycoside
Cluster2400	GCF_003051985.2_ASM305198v2_NZ_CP028576.1_83419_85606_plasmid	GCF_003051985.2_ASM305198v2	2186	blaOXA-1	plasmid	Beta-lactam
Cluster2400	GCF_003051985.2_ASM305198v2_NZ_CP028576.1_83419_85606_plasmid	GCF_003051985.2_ASM305198v2	2186	catB3	plasmid	Phenicol
Cluster2400	GCF_003051985.2_ASM305198v2_NZ_CP028576.1_83419_85606_plasmid	GCF_003051985.2_ASM305198v2	2186	aac(6')-Ib-cr	plasmid	Aminoglycoside,Fluoroquinolone
Cluster1274	GCF_003051985.2_ASM305198v2_NZ_CP028576.1_86425_96329_plasmid	GCF_003051985.2_ASM305198v2	9903	aadA5	plasmid	Aminoglycoside
Cluster1274	GCF_003051985.2_ASM305198v2_NZ_CP028576.1_86425_96329_plasmid	GCF_003051985.2_ASM305198v2	9903	mph(A)	plasmid	Macrolide
Cluster1274	GCF_003051985.2_ASM305198v2_NZ_CP028576.1_86425_96329_plasmid	GCF_003051985.2_ASM305198v2	9903	sul1	plasmid	Folate pathway antagonist
Cluster1274	GCF_003051985.2_ASM305198v2_NZ_CP028576.1_86425_96329_plasmid	GCF_003051985.2_ASM305198v2	9903	dfrA17	plasmid	Folate pathway antagonist
Cluster1596	GCF_003051985.2_ASM305198v2_NZ_CP028576.1_97148_103806_plasmid	GCF_003051985.2_ASM305198v2	6657	aph(6)-Id	plasmid	Aminoglycoside
Cluster1596	GCF_003051985.2_ASM305198v2_NZ_CP028576.1_97148_103806_plasmid	GCF_003051985.2_ASM305198v2	6657	aph(3'')-Ib	plasmid	Aminoglycoside
Cluster1596	GCF_003051985.2_ASM305198v2_NZ_CP028576.1_97148_103806_plasmid	GCF_003051985.2_ASM305198v2	6657	sul2	plasmid	Folate pathway antagonist
Cluster1596	GCF_003051985.2_ASM305198v2_NZ_CP028576.1_97148_103806_plasmid	GCF_003051985.2_ASM305198v2	6657	tet(A)	plasmid	Tetracycline
Cluster378	GCF_003052785.2_ASM305278v2_NZ_CP029249.1_43728_73714_plasmid	GCF_003052785.2_ASM305278v2	29985	aadA2	plasmid	Aminoglycoside
Cluster378	GCF_003052785.2_ASM305278v2_NZ_CP029249.1_43728_73714_plasmid	GCF_003052785.2_ASM305278v2	29985	mph(A)	plasmid	Macrolide
Cluster378	GCF_003052785.2_ASM305278v2_NZ_CP029249.1_43728_73714_plasmid	GCF_003052785.2_ASM305278v2	29985	qepA4	plasmid	Fluoroquinolone
Cluster378	GCF_003052785.2_ASM305278v2_NZ_CP029249.1_43728_73714_plasmid	GCF_003052785.2_ASM305278v2	29985	qnrS1	plasmid	Fluoroquinolone
Cluster378	GCF_003052785.2_ASM305278v2_NZ_CP029249.1_43728_73714_plasmid	GCF_003052785.2_ASM305278v2	29985	sul1	plasmid	Folate pathway antagonist
Cluster378	GCF_003052785.2_ASM305278v2_NZ_CP029249.1_43728_73714_plasmid	GCF_003052785.2_ASM305278v2	29985	dfrA12	plasmid	Folate pathway antagonist
Cluster2630	GCF_003054385.1_ASM305438v1_NZ_CP028717.1_104426_105467_plasmid	GCF_003054385.1_ASM305438v1	1040	aph(3')-Ia	plasmid	Aminoglycoside
Cluster2483	GCF_003054385.1_ASM305438v1_NZ_CP028717.1_106286_108040_plasmid	GCF_003054385.1_ASM305438v1	1753	aac(3)-IId	plasmid	Aminoglycoside
Cluster1187	GCF_003054385.1_ASM305438v1_NZ_CP028717.1_108859_119801_plasmid	GCF_003054385.1_ASM305438v1	10941	aadA16	plasmid	Aminoglycoside
Cluster1187	GCF_003054385.1_ASM305438v1_NZ_CP028717.1_108859_119801_plasmid	GCF_003054385.1_ASM305438v1	10941	mph(A)	plasmid	Macrolide
Cluster1187	GCF_003054385.1_ASM305438v1_NZ_CP028717.1_108859_119801_plasmid	GCF_003054385.1_ASM305438v1	10941	sul1	plasmid	Folate pathway antagonist
Cluster1187	GCF_003054385.1_ASM305438v1_NZ_CP028717.1_108859_119801_plasmid	GCF_003054385.1_ASM305438v1	10941	dfrA27	plasmid	Folate pathway antagonist
Cluster1187	GCF_003054385.1_ASM305438v1_NZ_CP028717.1_108859_119801_plasmid	GCF_003054385.1_ASM305438v1	10941	aac(6')-Ib-cr	plasmid	Aminoglycoside,Fluoroquinolone
Cluster1187	GCF_003054385.1_ASM305438v1_NZ_CP028717.1_108859_119801_plasmid	GCF_003054385.1_ASM305438v1	10941	ARR-3	plasmid	Rifamycin
Cluster602	GCF_003054385.1_ASM305438v1_NZ_CP028717.1_120620_6950_plasmid	GCF_003054385.1_ASM305438v1	21198	blaCTX-M-3	plasmid	Beta-lactam
Cluster602	GCF_003054385.1_ASM305438v1_NZ_CP028717.1_120620_6950_plasmid	GCF_003054385.1_ASM305438v1	21198	blaTEM-1B	plasmid	Beta-lactam
Cluster602	GCF_003054385.1_ASM305438v1_NZ_CP028717.1_120620_6950_plasmid	GCF_003054385.1_ASM305438v1	21198	floR	plasmid	Phenicol
Cluster602	GCF_003054385.1_ASM305438v1_NZ_CP028717.1_120620_6950_plasmid	GCF_003054385.1_ASM305438v1	21198	qnrS1	plasmid	Fluoroquinolone
Cluster602	GCF_003054385.1_ASM305438v1_NZ_CP028717.1_120620_6950_plasmid	GCF_003054385.1_ASM305438v1	21198	tet(A)	plasmid	Tetracycline
Cluster1942	GCF_003054385.1_ASM305438v1_NZ_CP028717.1_99220_103607_plasmid	GCF_003054385.1_ASM305438v1	4386	aph(6)-Id	plasmid	Aminoglycoside
Cluster1942	GCF_003054385.1_ASM305438v1_NZ_CP028717.1_99220_103607_plasmid	GCF_003054385.1_ASM305438v1	4386	aph(3'')-Ib	plasmid	Aminoglycoside
Cluster1942	GCF_003054385.1_ASM305438v1_NZ_CP028717.1_99220_103607_plasmid	GCF_003054385.1_ASM305438v1	4386	sul2	plasmid	Folate pathway antagonist
Cluster2122	GCF_003054425.1_ASM305442v1_NZ_CP028814.1_7231_10758_plasmid	GCF_003054425.1_ASM305442v1	3526	tet(D)	plasmid	Tetracycline
Cluster2100	GCF_003071545.1_ASM307154v1_NZ_CP027678.1_70636_74302_plasmid	GCF_003071545.1_ASM307154v1	3665	aac(6')-Ib3	plasmid	Aminoglycoside
Cluster2100	GCF_003071545.1_ASM307154v1_NZ_CP027678.1_70636_74302_plasmid	GCF_003071545.1_ASM307154v1	3665	aac(6')-Ib-cr	plasmid	Aminoglycoside,Fluoroquinolone
[truncated: 3,441 more rows]

## Sheet: Table S2
Table S2. Mann-Kendall trend test results of the proportion of IS26-mediated resistant transposon with ARGs positive strains in sequenced strains treated with different analysis methods over time.
Anslysis methods		z	p value	Trends
Original data		7.2488	2.1e-13	Increasing
Simple random sampling without replacemen		4.4081	5.215e-06	Increasing
Simple random sampling with replacement		4.118	1.911e-05	Increasing
Data classification based on isolation source	Animal	4.7835	8.612e-07	Increasing
	Environmental	4.5536	2.637e-06	Increasing
	Human	5.3455	4.508e-08	Increasing
	Others	4.472	3.874e-06	Increasing
	Unknown	2.5193	0.00588	Increasing

## Sheet: Table S3
Table S3. The information of genome downloaded from NCBI Refseq genome database.
Strain accession number	Isolation time	Country/region	Isolation source	Isolation source classfication	Taxonomic lineage	Carrying tIS26-bU-ARG
GCF_001679745.1_ASM167974v1	2005	China	Zhanjiang, Guangdong, off the Southern	animal	Bacteria_Proteobacteria_Gammaproteobacteria_Vibrionales_Vibrionaceae_Vibrio_Vibrio harveyi group_Vibrio alginolyticus	No
GCF_001188895.1_ASM118889v1	2005	USA	Ear	animal	Bacteria_Terrabacteria group_Firmicutes_Bacilli_Bacillales_Staphylococcaceae_Staphylococcus_Staphylococcus schleiferi	No
GCF_001296965.1_ASM129696v1	2013	China	placenta	animal	Bacteria_Proteobacteria_Alphaproteobacteria_Rhizobiales_Brucellaceae_Brucella_Brucella abortus_Brucella abortus 104M	No
GCF_004026205.1_ASM402620v1	2017	South Korea	ear	animal	Bacteria_Terrabacteria group_Firmicutes_Bacilli_Bacillales_Staphylococcaceae_Staphylococcus_Staphylococcus schleiferi	No
GCF_002982115.1_ASM298211v1	1904	France	mosquito	animal	Bacteria_Terrabacteria group_Firmicutes_Bacilli_Bacillales_Bacillaceae_Lysinibacillus_Lysinibacillus sphaericus	No
GCF_002951875.1_ASM295187v1	1906	USA	foul brood	animal	Bacteria_Terrabacteria group_Firmicutes_Bacilli_Bacillales_Paenibacillaceae_Paenibacillus_Paenibacillus larvae_Paenibacillus larvae subsp. larvae	No
GCF_009866885.1_ASM986688v1	1924	United Kingdom	rabbit tissue (derivative of EGD	animal	Bacteria_Terrabacteria group_Firmicutes_Bacilli_Bacillales_Listeriaceae_Listeria_Listeria monocytogenes_Listeria monocytogenes EGD-e	No
GCF_904810325.1_MmicOV254	1930	United Kingdom	Vole	animal	Bacteria_Terrabacteria group_Actinobacteria_Actinomycetia_Corynebacteriales_Mycobacteriaceae_Mycobacterium_Mycobacterium tuberculosis complex_Mycobacterium tuberculosis_Mycobacterium tuberculosis variant microti_Mycobacterium tuberculosis variant microti OV254	No
GCF_904810335.1_MmicATCC35782	1930	United Kingdom	Vole	animal	Bacteria_Terrabacteria group_Actinobacteria_Actinomycetia_Corynebacteriales_Mycobacteriaceae_Mycobacterium_Mycobacterium tuberculosis complex_Mycobacterium tuberculosis_Mycobacterium tuberculosis variant microti	No
GCF_001454885.1_ASM145488v1	1931	USA	animal tissue	animal	Bacteria_Terrabacteria group_Firmicutes_Bacilli_Bacillales_Listeriaceae_Listeria_Listeria monocytogenes	No
GCF_001543205.1_ASM154320v1	1934		Horse urine	animal	Bacteria_Terrabacteria group_Firmicutes_Bacilli_Lactobacillales_Aerococcaceae_Aerococcus_Aerococcus urinaeequi	No
GCF_000832665.1_ASM83266v1	1939	USA	Bovine	animal	Bacteria_Terrabacteria group_Firmicutes_Bacilli_Bacillales_Bacillaceae_Bacillus_Bacillus cereus group_Bacillus anthracis	No
GCF_001602215.1_ASM160221v1	1944	Italy	guinea pig infected with blood from	animal	Bacteria_Proteobacteria_Alphaproteobacteria_Rickettsiales_Rickettsiaceae_Rickettsieae_Rickettsia_typhus group_Rickettsia prowazekii	No
GCF_000959405.1_ASM95940v1	1949	Turkey	Turkey	animal	Bacteria_Proteobacteria_Betaproteobacteria_Burkholderiales_Burkholderiaceae_Burkholderia_pseudomallei group_Burkholderia mallei	No
GCF_000832785.1_ASM83278v1	1951	USA	Bovine	animal	Bacteria_Terrabacteria group_Firmicutes_Bacilli_Bacillales_Bacillaceae_Bacillus_Bacillus cereus group_Bacillus anthracis_Bacillus anthracis str. V770-NP-1R	No
GCF_008271385.1_ASM827138v1	1952	United Kingdom	Heifer vaginal mucus	animal	Bacteria_Proteobacteria_delta/epsilon subdivisions_Epsilonproteobacteria_Campylobacterales_Campylobacteraceae_Campylobacter_Campylobacter fetus_Campylobacter fetus subsp. venerealis_Campylobacter fetus subsp. venerealis bv. venerealis_Campylobacter fetus subsp. venerealis NCTC 10354	No
GCF_014304695.1_ASM1430469v1	1952	Russia	internal organs	animal	Bacteria_Terrabacteria group_Firmicutes_Bacilli_Bacillales_Listeriaceae_Listeria_Listeria monocytogenes	No
GCF_003546905.1_ASM354690v1	1952	USA	Turkey from Sweden	animal	Bacteria_Proteobacteria_Gammaproteobacteria_Enterobacterales_Yersiniaceae_Yersinia_Yersinia pseudotuberculosis complex_Yersinia pseudotuberculosis	No
GCF_000816085.1_ASM81608v1	1953	Denmark	pig with exfoliative dermatitis	animal	Bacteria_Terrabacteria group_Firmicutes_Bacilli_Bacillales_Staphylococcaceae_Staphylococcus_Staphylococcus hyicus	No
GCF_000298555.2_ASM29855v2	1954	USA	turkey	animal	Bacteria_PVC group_Chlamydiae_Chlamydiia_Chlamydiales_Chlamydiaceae_Chlamydia/Chlamydophila group_Chlamydia_Chlamydia psittaci_Chlamydia psittaci NJ1	No
GCF_000833455.1_ASM83345v1	1959	USA	Moribund muskrat (Ondatra zibethica)	animal	Bacteria_Proteobacteria_Gammaproteobacteria_Thiotrichales_Francisellaceae_Francisella_Francisella philomiragia_Francisella philomiragia subsp. philomiragia ATCC 25015	No
GCF_000600055.1_ASM60005v1	1960	China	apoblema of swine	animal	Bacteria_Proteobacteria_Alphaproteobacteria_Rhizobiales_Brucellaceae_Brucella_Brucella suis_Brucella suis bv. 1_Brucella suis bv. 1 str. S2	No
GCF_000298415.1_ASM29841v1	1960	Germany	duck	animal	Bacteria_PVC group_Chlamydiae_Chlamydiia_Chlamydiales_Chlamydiaceae_Chlamydia/Chlamydophila group_Chlamydia_Chlamydia psittaci_Chlamydia psittaci GR9	No
GCF_001275365.1_ASM127536v1	1960	Egypt	heron rookery	animal	Bacteria_Proteobacteria_Gammaproteobacteria_Thiotrichales_Francisellaceae_Francisella_Francisella persica_Francisella persica ATCC VR-331	No
GCF_900637325.1_50569_E01	1960		Rumen	animal	Bacteria_Proteobacteria_delta/epsilon subdivisions_Epsilonproteobacteria_Campylobacterales_Helicobacteraceae_Wolinella_Wolinella succinogenes	No
GCF_000959165.1_ASM95916v1	1961	Hungary	Guinea Pig	animal	Bacteria_Proteobacteria_Betaproteobacteria_Burkholderiales_Burkholderiaceae_Burkholderia_pseudomallei group_Burkholderia mallei	No
GCF_000298495.2_ASM29849v2	1961		muskrat during outbreak	animal	Bacteria_PVC group_Chlamydiae_Chlamydiia_Chlamydiales_Chlamydiaceae_Chlamydia/Chlamydophila group_Chlamydia_Chlamydia psittaci_Chlamydia psittaci M56	No
GCF_002211865.1_ASM221186v1	1961	Madagascar	Chamaeleonidae	animal	Bacteria_Proteobacteria_Gammaproteobacteria_Enterobacterales_Enterobacteriaceae_Salmonella_Salmonella enterica_Salmonella enterica subsp. salamae_Salmonella enterica subsp. salamae serovar 55:k:z39_Salmonella enterica subsp. salamae serovar 55:k:z39 str. 1315K	No
GCF_002895085.1_ASM289508v1	1962	USA	enzootic abortion of ewes	animal	Bacteria_PVC group_Chlamydiae_Chlamydiia_Chlamydiales_Chlamydiaceae_Chlamydia/Chlamydophila group_Chlamydia_Chlamydia abortus	No
GCF_004101885.1_ASM410188v1	1962	USA	insects	animal	Bacteria_Terrabacteria group_Firmicutes_Bacilli_Bacillales_Bacillaceae_Lysinibacillus_Lysinibacillus sphaericus	No
GCF_900660745.1_57728_G01-3	1966		Murine leukaemia tissue culture cell	animal	Bacteria_Terrabacteria group_Tenericutes_Mollicutes_Acholeplasmatales_Acholeplasmataceae_Acholeplasma_Acholeplasma axanthum	No
GCF_000833495.1_ASM83349v1	1968	USA	Muskrat spleen	animal	Bacteria_Proteobacteria_Gammaproteobacteria_Thiotrichales_Francisellaceae_Francisella_Francisella tularensis_Francisella tularensis subsp. holarctica	No
GCF_002715865.1_ASM271586v1	1969	Italy	hindgut of honeybee	animal	Bacteria_Terrabacteria group_Actinobacteria_Actinomycetia_Bifidobacteriales_Bifidobacteriaceae_Bifidobacterium_Bifidobacterium asteroides_Bifidobacterium asteroides DSM 20089	No
GCF_002706665.1_ASM270666v1	1969	Italy	Rumen of Sheep	animal	Bacteria_Terrabacteria group_Actinobacteria_Actinomycetia_Bifidobacteriales_Bifidobacteriaceae_Bifidobacterium_Bifidobacterium pseudolongum_Bifidobacterium pseudolongum subsp. globosum_Bifidobacterium pseudolongum subsp. globosum DSM 20092	No
GCF_000758365.1_ASM75836v1	1969	Japan	Swine intestine	animal	Bacteria_Terrabacteria group_Firmicutes_Bacilli_Lactobacillales_Lactobacillaceae_Ligilactobacillus_Ligilactobacillus salivarius	No
GCF_002214445.1_ASM221444v1	1970		pig joint	animal	Bacteria_Terrabacteria group_Tenericutes_Mollicutes_Mycoplasmatales_Mycoplasmataceae_Mycoplasma_Mycoplasma hyosynoviae	No
GCF_000815065.1_ASM81506v1	1970	Denmark	pig with catarrhal pneumonia	animal	Bacteria_Terrabacteria group_Tenericutes_Mollicutes_Mycoplasmatales_Mycoplasmataceae_Mycoplasma_Mycoplasma flocculare_Mycoplasma flocculare ATCC 27399	No
GCF_002953595.1_ASM295359v1	1970	USA	small ruminants	animal	Bacteria_Proteobacteria_Alphaproteobacteria_Rhizobiales_Brucellaceae_Brucella_Brucella melitensis	No
GCF_000695835.1_ASM69583v1	1972	USA	cow with mastitis	animal	Bacteria_Terrabacteria group_Tenericutes_Mollicutes_Mycoplasmatales_Mycoplasmataceae_Mycoplasmopsis_Mycoplasma californicum	No
GCF_009648775.1_ASM964877v1	1972		frog	animal	Bacteria_Proteobacteria_Gammaproteobacteria_Enterobacterales_Enterobacteriaceae_Salmonella_Salmonella bongori_Salmonella bongori CFSAN000510	No
GCF_004803775.1_ASM480377v1	1973	United Kingdom	Pig, necrotic colitis	animal	Bacteria_Proteobacteria_delta/epsilon subdivisions_Epsilonproteobacteria_Campylobacterales_Campylobacteraceae_Campylobacter_Campylobacter mucosalis_Campylobacter mucosalis CCUG 21559	No
GCF_000832565.1_ASM83256v1	1976	USA	Wool from Pakistan	animal	Bacteria_Terrabacteria group_Firmicutes_Bacilli_Bacillales_Bacillaceae_Bacillus_Bacillus cereus group_Bacillus anthracis	No
GCF_005222125.1_ASM522212v1	1976	USA	diseased honeybee	animal	Bacteria_Terrabacteria group_Tenericutes_Mollicutes_Entomoplasmatales_Spiroplasmataceae_Spiroplasma_Spiroplasma melliferum	No
GCF_902705295.1_Combinated_assembly_ONT-Illumina	1977	France	chicken trachea	animal	Bacteria_Proteobacteria_Gammaproteobacteria_Enterobacterales_Enterobacteriaceae_Escherichia_Escherichia coli	No
GCF_002951915.1_ASM295191v1	1977	USA	foul brood	animal	Bacteria_Terrabacteria group_Firmicutes_Bacilli_Bacillales_Paenibacillaceae_Paenibacillus_Paenibacillus larvae_Paenibacillus larvae subsp. larvae	No
GCF_013372185.1_ASM1337218v1	1977	United Kingdom	Herring gull, cloacal swab	animal	Bacteria_Proteobacteria_delta/epsilon subdivisions_Epsilonproteobacteria_Campylobacterales_Campylobacteraceae_Campylobacter_Campylobacter lari_Campylobacter lari subsp. lari	No
GCF_900119795.1_MARIT_PRJEB17743	1977	Japan	diseased red sea bream	animal	Bacteria_FCB group_Bacteroidetes/Chlorobi group_Bacteroidetes_Flavobacteriia_Flavobacteriales_Flavobacteriaceae_Tenacibaculum_Tenacibaculum maritimum_Tenacibaculum maritimum NCIMB 2154	No
GCF_001936255.1_ASM193625v1	1979	USA	chicken	animal	Bacteria_Spirochaetes_Spirochaetia_Spirochaetales_Borreliaceae_Borrelia_Borrelia anserina_Borrelia anserina Es	No
GCF_003544835.1_ASM354483v1	1980	United Kingdom	Lamb, fecal	animal	Bacteria_Proteobacteria_delta/epsilon subdivisions_Epsilonproteobacteria_Campylobacterales_Campylobacteraceae_Arcobacter group_Arcobacter_Arcobacter skirrowii_Arcobacter skirrowii CCUG 10374	No
GCF_013372145.1_ASM1337214v1	1980	USA	Pig, intestine	animal	Bacteria_Proteobacteria_delta/epsilon subdivisions_Epsilonproteobacteria_Campylobacterales_Campylobacteraceae_Campylobacter_Campylobacter hyointestinalis_Campylobacter hyointestinalis subsp. hyointestinalis	No
GCF_002163565.1_ASM216356v1	1981	USA	gut of larva	animal	Bacteria_Terrabacteria group_Tenericutes_Mollicutes_Entomoplasmatales_Spiroplasmataceae_Spiroplasma_Spiroplasma clarkii	No
GCF_000875755.1_ASM87575v1	1983	USA	Ear canal of goat	animal	Bacteria_Terrabacteria group_Tenericutes_Mollicutes_Mycoplasmatales_Mycoplasmataceae_Mycoplasma_Mycoplasma yeatsii_Mycoplasma yeatsii GM274B	No
GCF_001465835.2_ASM146583v2	1985	Japan	Fish	animal	Bacteria_Terrabacteria group_Firmicutes_Bacilli_Bacillales_Planococcaceae_Planococcus_Planococcus kocurii	No
GCF_012648005.1_ASM1264800v1	1986	Ukraine	mouse bloode sample	animal	Bacteria_Terrabacteria group_Firmicutes_Bacilli_Bacillales_Bacillaceae_Bacillus_Bacillus subtilis group_Bacillus mojavensis subgroup_Bacillus mojavensis	No
GCF_002999435.1_ASM299943v1	1986	USA	unspecified insect	animal	Bacteria_Terrabacteria group_Tenericutes_Mollicutes_Entomoplasmatales_Entomoplasmataceae_Mesoplasma_Mesoplasma florum	No
GCF_002290085.1_ASM229008v1	1986	USA	insect gut	animal	Bacteria_Terrabacteria group_Tenericutes_Mollicutes_Entomoplasmatales_Entomoplasmataceae_Mesoplasma_Mesoplasma chauliocola	No
GCF_000834455.1_ASM83445v1	1987	Germany	Animal feces	animal	Bacteria_Proteobacteria_Gammaproteobacteria_Enterobacterales_Yersiniaceae_Yersinia_Yersinia rohdei	No
GCF_002999275.1_ASM299927v1	1987	USA	Coleoptera Cantharidae	animal	Bacteria_Terrabacteria group_Tenericutes_Mollicutes_Entomoplasmatales_Entomoplasmataceae_Mesoplasma_Mesoplasma florum	No
GCF_003942025.1_ASM394202v1	1987	Norway	diseased Atlantic salmon	animal	Bacteria_Proteobacteria_Gammaproteobacteria_Vibrionales_Vibrionaceae_Aliivibrio_Aliivibrio salmonicida	No
GCF_003391395.1_ASM339139v1	1987	Sweden	fish	animal	Bacteria_Terrabacteria group_Actinobacteria_Actinomycetia_Corynebacteriales_Mycobacteriaceae_Mycobacterium_Mycobacterium marinum	No
GCF_000438625.1_ASM43862v1	1989	USA	animal	animal	Bacteria_Terrabacteria group_Firmicutes_Bacilli_Bacillales_Listeriaceae_Listeria_Listeria monocytogenes	No
GCF_001697285.1_ASM169728v1	1989	France	cow manure	animal	Bacteria_Terrabacteria group_Firmicutes_Clostridia_Clostridiales_Hungateiclostridiaceae_Thermoclostridium_Thermoclostridium stercorarium_Thermoclostridium stercorarium subsp. leptospartum_Thermoclostridium stercorarium subsp. leptospartum DSM 9219	No
GCF_006489255.1_ASM648925v1	1989	Ukraine	bull calf intestinal microflora	animal	Bacteria_Terrabacteria group_Firmicutes_Bacilli_Bacillales_Bacillaceae_Bacillus_Bacillus subtilis group_Bacillus amyloliquefaciens group_Bacillus velezensis	No
GCF_000026585.1_ASM2658v1	1990	United Kingdom	horse with strangles	animal	Bacteria_Terrabacteria group_Firmicutes_Bacilli_Lactobacillales_Streptococcaceae_Streptococcus_Streptococcus dysgalactiae group_Streptococcus equi_Streptococcus equi subsp. equi_Streptococcus equi subsp. equi 4047	No
GCF_000819645.1_ASM81964v1	1990	Israel	Turkey with septicemic infection	animal	Bacteria_Proteobacteria_Gammaproteobacteria_Enterobacterales_Enterobacteriaceae_Escherichia_Escherichia coli	No
GCF_001513715.1_ASM151371v1	1991	France	horsefly	animal	Bacteria_Terrabacteria group_Tenericutes_Mollicutes_Entomoplasmatales_Spiroplasmataceae_Spiroplasma_Spiroplasma turonicum	No
GCF_000012085.2_ASM1208v2	1991	USA	Ornithodoros turicata	animal	Bacteria_Spirochaetes_Spirochaetia_Spirochaetales_Borreliaceae_Borrelia_Borrelia turicatae_Borrelia turicatae 91E135	No
GCF_014843095.1_ASM1484309v1	1991	Netherlands	pig	animal	Bacteria_Terrabacteria group_Firmicutes_Bacilli_Lactobacillales_Streptococcaceae_Streptococcus_Streptococcus suis	No
GCF_013365455.1_ASM1336545v1	1991	USA	Canis familiaris	animal	Bacteria_Proteobacteria_Alphaproteobacteria_Rickettsiales_Anaplasmataceae_Wolbachieae_Wolbachia_unclassified Wolbachia_Wolbachia endosymbiont of Dirofilaria (Dirofilaria) immitis	No
GCF_002369955.1_ASM236995v1	1991	Japan	diseased fish	animal	Bacteria_FCB group_Bacteroidetes/Chlorobi group_Bacteroidetes_Flavobacteriia_Flavobacteriales_Ichthyobacteriaceae_Ichthyobacterium_Ichthyobacterium seriolicida	No
GCF_003060765.1_ASM306076v1	1992	United Kingdom	Avian	animal	Bacteria_Proteobacteria_delta/epsilon subdivisions_Epsilonproteobacteria_Campylobacterales_Campylobacteraceae_Campylobacter_Campylobacter jejuni	No
GCF_003060745.1_ASM306074v1	1992	United Kingdom	chicken	animal	Bacteria_Proteobacteria_delta/epsilon subdivisions_Epsilonproteobacteria_Campylobacterales_Campylobacteraceae_Campylobacter_Campylobacter jejuni	No
GCF_003060785.1_ASM306078v1	1992	United Kingdom	chicken	animal	Bacteria_Proteobacteria_delta/epsilon subdivisions_Epsilonproteobacteria_Campylobacterales_Campylobacteraceae_Campylobacter_Campylobacter jejuni	No
GCF_013343005.1_ASM1334300v1	1992	USA	gill tissue	animal	Bacteria_Proteobacteria_Gammaproteobacteria_Gammaproteobacteria incertae sedis_Candidatus Reidiella_Candidatus Reidiella endopervernicosa	No
GCF_002357295.1_ASM235729v1	1993		isolated from larva of Dermacentor	animal	Bacteria_Proteobacteria_Alphaproteobacteria_Rickettsiales_Rickettsiaceae_Rickettsieae_Rickettsia_spotted fever group_Rickettsia japonica	No
GCF_000484505.1_ASM48450v1	1993	Belgium	Rabbit feces	animal	Bacteria_Terrabacteria group_Firmicutes_Clostridia_Clostridiales_Clostridiaceae_Clostridium_Clostridium autoethanogenum_Clostridium autoethanogenum DSM 10061	No
GCF_008245025.1_ASM824502v1	1993	Netherlands	Shellfish	animal	Bacteria_Proteobacteria_delta/epsilon subdivisions_Epsilonproteobacteria_Campylobacterales_Campylobacteraceae_Campylobacter_Campylobacter lari_Campylobacter lari subsp. concheus	No
GCF_001534645.1_ASM153464v1	1994	USA	catfish	animal	Bacteria_FCB group_Bacteroidetes/Chlorobi group_Bacteroidetes_Flavobacteriia_Flavobacteriales_Flavobacteriaceae_Flavobacterium_Flavobacterium columnare	No
GCF_001559055.1_ASM155905v2	1994	USA	naris of a 3-month-old rabbit	animal	Bacteria_Proteobacteria_Betaproteobacteria_Burkholderiales_Alcaligenaceae_Bordetella_Bordetella bronchiseptica	No
GCF_009931235.1_ASM993123v1	1994	USA	Calf	animal	Bacteria_Proteobacteria_Gammaproteobacteria_Enterobacterales_Enterobacteriaceae_Escherichia_Escherichia coli_Escherichia coli O157:H7	No
GCF_001643775.1_ASM164377v1	1994	USA	rumen	animal	Bacteria_Terrabacteria group_Actinobacteria_Coriobacteriia_Eggerthellales_Eggerthellaceae_Denitrobacterium_Denitrobacterium detoxificans	No
GCF_013342985.1_ASM1334298v1	1995	Pacific Ocean	gill tissue	animal	Bacteria_Proteobacteria_Gammaproteobacteria_Gammaproteobacteria incertae sedis_sulfur-oxidizing symbionts_Candidatus Ruthia_Candidatus Ruthia endofausta	No
GCF_001581875.1_ASM158187v1	1995	Colombia	larvae	animal	Bacteria_Terrabacteria group_Firmicutes_Bacilli_Bacillales_Bacillaceae_Lysinibacillus_Lysinibacillus sphaericus	No
GCF_001460855.1_MIDG2331	1995	United Kingdom	pig lung	animal	Bacteria_Proteobacteria_Gammaproteobacteria_Pasteurellales_Pasteurellaceae_Actinobacillus_Actinobacillus pleuropneumoniae_Actinobacillus pleuropneumoniae serovar 8	No
GCF_000833045.1_ASM83304v1	1996	Namibia	Animal, carcass of dead zebra	animal	Bacteria_Terrabacteria group_Firmicutes_Bacilli_Bacillales_Bacillaceae_Bacillus_Bacillus cereus group_Bacillus cereus_Bacillus cereus E33L	No
GCF_009433135.1_ASM943313v1	1996	France	cattle	animal	Bacteria_Proteobacteria_Gammaproteobacteria_Enterobacterales_Enterobacteriaceae_Escherichia_Escherichia coli	No
GCF_001973275.2_ASM197327v2	1996	USA	spleen mouse	animal	Bacteria_Proteobacteria_Gammaproteobacteria_Enterobacterales_Enterobacteriaceae_Salmonella_Salmonella enterica_Salmonella enterica subsp. enterica_Salmonella enterica subsp. enterica serovar Enteritidis	No
GCF_000623675.2_ASM62367v2	1997	Canada	Animal - Chicken-Egg	animal	Bacteria_Proteobacteria_Gammaproteobacteria_Enterobacterales_Enterobacteriaceae_Salmonella_Salmonella enterica_Salmonella enterica subsp. enterica_Salmonella enterica subsp. enterica serovar Enteritidis_Salmonella enterica subsp. enterica serovar Enteritidis str. SA19970769	No
GCF_001693615.1_ASM169361v1	1997	Japan	Japanese oyster larvae	animal	Bacteria_Proteobacteria_Gammaproteobacteria_Vibrionales_Vibrionaceae_Vibrio_Vibrio coralliilyticus	No
GCF_900618555.1_947	1997	Australia	ear	animal	Bacteria_Terrabacteria group_Firmicutes_Bacilli_Lactobacillales_Streptococcaceae_Streptococcus_Streptococcus pneumoniae	No
GCF_000623395.2_ASM62339v2	1998	Canada	Animal - Avian	animal	Bacteria_Proteobacteria_Gammaproteobacteria_Enterobacterales_Enterobacteriaceae_Salmonella_Salmonella enterica_Salmonella enterica subsp. enterica_Salmonella enterica subsp. enterica serovar Enteritidis_Salmonella enterica subsp. enterica serovar Enteritidis str. SA19981857	No
GCF_000832745.1_ASM83274v1	1998	France	Bovine	animal	Bacteria_Terrabacteria group_Firmicutes_Bacilli_Bacillales_Bacillaceae_Bacillus_Bacillus cereus group_Bacillus anthracis	No
GCF_003957335.1_ASM395733v1	1998	Australia	sheep faeces	animal	Bacteria_Terrabacteria group_Actinobacteria_Actinomycetia_Corynebacteriales_Mycobacteriaceae_Mycobacterium_Mycobacterium avium complex (MAC)_Mycobacterium avium_Mycobacterium avium subsp. paratuberculosis	No
GCF_002057245.1_ASM205724v1	1998	Germany	cattle	animal	Bacteria_Proteobacteria_Gammaproteobacteria_Enterobacterales_Enterobacteriaceae_Escherichia_Escherichia coli	No
GCF_002055605.1_ASM205560v1	1998	Germany	cattle	animal	Bacteria_Proteobacteria_Gammaproteobacteria_Enterobacterales_Enterobacteriaceae_Escherichia_Escherichia coli	No
GCF_002057355.1_ASM205735v1	1998	Germany	Cattle	animal	Bacteria_Proteobacteria_Gammaproteobacteria_Enterobacterales_Enterobacteriaceae_Escherichia_Escherichia coli	No
GCF_000623475.1_ASM62347v2	1999	Canada	Animal - Porcine-Feces	animal	Bacteria_Proteobacteria_Gammaproteobacteria_Enterobacterales_Enterobacteriaceae_Salmonella_Salmonella enterica_Salmonella enterica subsp. enterica_Salmonella enterica subsp. enterica serovar Enteritidis_Salmonella enterica subsp. enterica serovar Enteritidis str. SA19994216	No
GCF_008245045.1_ASM824504v1	1999	Sweden	Black-headed gull	animal	Bacteria_Proteobacteria_delta/epsilon subdivisions_Epsilonproteobacteria_Campylobacterales_Campylobacteraceae_Campylobacter_Campylobacter volucris	No
GCF_013167335.1_ASM1316733v1	1999	USA	cattle feces	animal	Bacteria_Proteobacteria_Gammaproteobacteria_Enterobacterales_Enterobacteriaceae_Escherichia_Escherichia coli_Escherichia coli O157:H7	No
GCF_013167555.1_ASM1316755v1	1999	USA	cattle feces	animal	Bacteria_Proteobacteria_Gammaproteobacteria_Enterobacterales_Enterobacteriaceae_Escherichia_Escherichia coli_Escherichia coli O157:H7	No
GCF_013168155.1_ASM1316815v1	1999	USA	cattle feces	animal	Bacteria_Proteobacteria_Gammaproteobacteria_Enterobacterales_Enterobacteriaceae_Escherichia_Escherichia coli_Escherichia coli O157:H7	No
GCF_013168175.1_ASM1316817v1	1999	USA	cattle feces	animal	Bacteria_Proteobacteria_Gammaproteobacteria_Enterobacterales_Enterobacteriaceae_Escherichia_Escherichia coli_Escherichia coli O157:H7	No
GCF_001481725.1_ASM148172v1	1999	New Zealand	rumen fluid	animal	Bacteria_Terrabacteria group_Firmicutes_Clostridia_Clostridiales_Eubacteriaceae_Eubacterium_Eubacterium limosum	No
GCF_001612475.1_ASM161247v1	1999	USA	Bovine carcass	animal	Bacteria_Proteobacteria_Gammaproteobacteria_Enterobacterales_Enterobacteriaceae_Escherichia_Escherichia coli	No
GCF_013167175.1_ASM1316717v1	2000	USA	cattle feces	animal	Bacteria_Proteobacteria_Gammaproteobacteria_Enterobacterales_Enterobacteriaceae_Escherichia_Escherichia coli_Escherichia coli O157:H7	No
GCF_013167195.1_ASM1316719v1	2000	USA	cattle feces	animal	Bacteria_Proteobacteria_Gammaproteobacteria_Enterobacterales_Enterobacteriaceae_Escherichia_Escherichia coli_Escherichia coli O157:H7	No
GCF_013167275.1_ASM1316727v1	2000	USA	cattle feces	animal	Bacteria_Proteobacteria_Gammaproteobacteria_Enterobacterales_Enterobacteriaceae_Escherichia_Escherichia coli_Escherichia coli O157:H7	No
GCF_013167295.1_ASM1316729v1	2000	USA	cattle feces	animal	Bacteria_Proteobacteria_Gammaproteobacteria_Enterobacterales_Enterobacteriaceae_Escherichia_Escherichia coli_Escherichia coli O157:H7	No
GCF_013167315.1_ASM1316731v1	2000	USA	cattle feces	animal	Bacteria_Proteobacteria_Gammaproteobacteria_Enterobacterales_Enterobacteriaceae_Escherichia_Escherichia coli_Escherichia coli O157:H7	No
GCF_013167435.1_ASM1316743v1	2000	USA	cattle feces	animal	Bacteria_Proteobacteria_Gammaproteobacteria_Enterobacterales_Enterobacteriaceae_Escherichia_Escherichia coli_Escherichia coli O157:H7	No
GCF_013167455.1_ASM1316745v1	2000	USA	cattle feces	animal	Bacteria_Proteobacteria_Gammaproteobacteria_Enterobacterales_Enterobacteriaceae_Escherichia_Escherichia coli_Escherichia coli O157:H7	No
GCF_003606285.1_ASM360628v1	2000	Turkey	Hyalomma aegyptium	animal	Bacteria_Spirochaetes_Spirochaetia_Spirochaetales_Borreliaceae_Borrelia_Borrelia turcica_Borrelia turcica IST7	No
GCF_000772065.1_ASM77206v1	2000	USA	Shellfish Hatchery	animal	Bacteria_Proteobacteria_Gammaproteobacteria_Vibrionales_Vibrionaceae_Vibrio_Vibrio coralliilyticus	No
GCF_002201855.1_ASM220185v1	2000	South Korea	pig feces	animal	Bacteria_Proteobacteria_Gammaproteobacteria_Enterobacterales_Enterobacteriaceae_Salmonella_Salmonella enterica_Salmonella enterica subsp. enterica	No
GCF_000445425.4_ASM44542v4	2001	USA	blood of infected SCID mice	animal	Bacteria_Spirochaetes_Spirochaetia_Spirochaetales_Borreliaceae_Borrelia_Borrelia miyamotoi_Borrelia miyamotoi LB-2001	No
GCF_000298475.2_ASM29847v2	2001	Germany	duck with no clinical signs	animal	Bacteria_PVC group_Chlamydiae_Chlamydiia_Chlamydiales_Chlamydiaceae_Chlamydia/Chlamydophila group_Chlamydia_Chlamydia psittaci_Chlamydia psittaci WS/RT/E30	No
GCF_013461435.1_ASM1346143v1	2001	South Africa	South Africa: Limpopo province, farm	animal	Bacteria_Proteobacteria_Alphaproteobacteria_Rickettsiales_Anaplasmataceae_Ehrlichia_canis group_Ehrlichia ruminantium	No
GCF_016454325.1_ASM1645432v1	2001	USA	turkey	animal	Bacteria_Proteobacteria_Gammaproteobacteria_Enterobacterales_Enterobacteriaceae_Salmonella_Salmonella enterica_Salmonella enterica subsp. enterica_Salmonella enterica subsp. enterica serovar Hadar	No
GCF_002814115.1_ASM281411v1	2001	New Zealand	Dog with mastitis	animal	Bacteria_Terrabacteria group_Firmicutes_Bacilli_Lactobacillales_Enterococcaceae_Enterococcus_Enterococcus faecalis_Enterococcus faecalis ARO1/DG	No
GCF_000487035.2_ASM48703v2	2001	USA	Fecal Sample from Dairy Farm	animal	Bacteria_Proteobacteria_Gammaproteobacteria_Enterobacterales_Enterobacteriaceae_Salmonella_Salmonella enterica_Salmonella enterica subsp. enterica_Salmonella enterica subsp. enterica serovar Muenster_Salmonella enterica subsp. enterica serovar Muenster str. 0315	No
GCF_000973505.1_ASM97350v1	2001	Australia	ant nest on rock	animal	Bacteria_Proteobacteria_Gammaproteobacteria_Enterobacterales_Enterobacteriaceae_Enterobacteriaceae incertae sedis_ant, tsetse, mealybug, aphid, etc. endosymbionts_ant endosymbionts_Candidatus Blochmannia_unclassified Candidatus Blochmannia endosymbionts_Blochmannia endosymbiont of Polyrhachis (Hedomyrma) turneri	No
GCF_002407245.1_ASM240724v1	2001	Spain	rotifer aquaculture	animal	Bacteria_Proteobacteria_Alphaproteobacteria_Rhodobacterales_Rhodobacteraceae_Phaeobacter_Phaeobacter piscinae	No
GCF_016454345.1_ASM1645434v1	2002	USA	bovine	animal	Bacteria_Proteobacteria_Gammaproteobacteria_Enterobacterales_Enterobacteriaceae_Salmonella_Salmonella enterica_Salmonella enterica subsp. enterica_Salmonella enterica subsp. enterica serovar Newport	No
GCF_016454605.1_ASM1645460v1	2002	USA	bovine	animal	Bacteria_Proteobacteria_Gammaproteobacteria_Enterobacterales_Enterobacteriaceae_Salmonella_Salmonella enterica_Salmonella enterica subsp. enterica_Salmonella enterica subsp. enterica serovar Typhimurium	No
GCF_016454725.1_ASM1645472v1	2002	USA	bovine	animal	Bacteria_Proteobacteria_Gammaproteobacteria_Enterobacterales_Enterobacteriaceae_Salmonella_Salmonella enterica_Salmonella enterica subsp. enterica_Salmonella enterica subsp. enterica serovar Uganda	No
GCF_017164975.1_ASM1716497v1	2002	United Kingdom	Bovine Faeces	animal	Bacteria_Proteobacteria_Gammaproteobacteria_Enterobacterales_Enterobacteriaceae_Escherichia_Escherichia coli_Escherichia coli O157:H7	No
GCF_017165035.1_ASM1716503v1	2002	United Kingdom	Bovine Faeces	animal	Bacteria_Proteobacteria_Gammaproteobacteria_Enterobacterales_Enterobacteriaceae_Escherichia_Escherichia coli_Escherichia coli O157:H7	No
GCF_017165235.1_ASM1716523v1	2002	United Kingdom	Bovine Faeces	animal	Bacteria_Proteobacteria_Gammaproteobacteria_Enterobacterales_Enterobacteriaceae_Escherichia_Escherichia coli_Escherichia coli O157:H7	No
GCF_017165255.1_ASM1716525v1	2002	United Kingdom	Bovine Faeces	animal	Bacteria_Proteobacteria_Gammaproteobacteria_Enterobacterales_Enterobacteriaceae_Escherichia_Escherichia coli_Escherichia coli O157:H7	No
GCF_017165275.1_ASM1716527v1	2002	United Kingdom	Bovine Faeces	animal	Bacteria_Proteobacteria_Gammaproteobacteria_Enterobacterales_Enterobacteriaceae_Escherichia_Escherichia coli_Escherichia coli O157:H7	No
GCF_017165295.1_ASM1716529v1	2002	United Kingdom	Bovine Faeces	animal	Bacteria_Proteobacteria_Gammaproteobacteria_Enterobacterales_Enterobacteriaceae_Escherichia_Escherichia coli_Escherichia coli O157:H7	No
GCF_017165315.1_ASM1716531v1	2002	United Kingdom	Bovine Faeces	animal	Bacteria_Proteobacteria_Gammaproteobacteria_Enterobacterales_Enterobacteriaceae_Escherichia_Escherichia coli_Escherichia coli O157:H7	No
GCF_017165335.1_ASM1716533v1	2002	United Kingdom	Bovine Faeces	animal	Bacteria_Proteobacteria_Gammaproteobacteria_Enterobacterales_Enterobacteriaceae_Escherichia_Escherichia coli_Escherichia coli O157:H7	No
GCF_017165375.1_ASM1716537v1	2002	United Kingdom	Bovine Faeces	animal	Bacteria_Proteobacteria_Gammaproteobacteria_Enterobacterales_Enterobacteriaceae_Escherichia_Escherichia coli_Escherichia coli O157:H7	No
GCF_017165395.1_ASM1716539v1	2002	United Kingdom	Bovine Faeces	animal	Bacteria_Proteobacteria_Gammaproteobacteria_Enterobacterales_Enterobacteriaceae_Escherichia_Escherichia coli_Escherichia coli O157:H7	No
GCF_017165415.1_ASM1716541v1	2002	United Kingdom	Bovine Faeces	animal	Bacteria_Proteobacteria_Gammaproteobacteria_Enterobacterales_Enterobacteriaceae_Escherichia_Escherichia coli_Escherichia coli O157:H7	No
GCF_017165435.1_ASM1716543v1	2002	United Kingdom	Bovine Faeces	animal	Bacteria_Proteobacteria_Gammaproteobacteria_Enterobacterales_Enterobacteriaceae_Escherichia_Escherichia coli_Escherichia coli O157:H7	No
GCF_017165455.1_ASM1716545v1	2002	United Kingdom	Bovine Faeces	animal	Bacteria_Proteobacteria_Gammaproteobacteria_Enterobacterales_Enterobacteriaceae_Escherichia_Escherichia coli_Escherichia coli O157:H7	No
GCF_009431955.1_ASM943195v1	2002	USA	cattle	animal	Bacteria_Proteobacteria_Gammaproteobacteria_Enterobacterales_Enterobacteriaceae_Escherichia_Escherichia coli	No
GCF_009432415.1_ASM943241v1	2002	USA	cattle	animal	Bacteria_Proteobacteria_Gammaproteobacteria_Enterobacterales_Enterobacteriaceae_Escherichia_Escherichia coli	No
GCF_001890285.1_ASM189028v1	2002	United Kingdom	Cattle faeces	animal	Bacteria_Proteobacteria_Gammaproteobacteria_Enterobacterales_Enterobacteriaceae_Escherichia_Escherichia coli	No
GCF_001890305.1_ASM189030v1	2002	United Kingdom	Cattle faeces	animal	Bacteria_Proteobacteria_Gammaproteobacteria_Enterobacterales_Enterobacteriaceae_Escherichia_Escherichia coli	No
GCF_001890345.1_ASM189034v1	2002	United Kingdom	Cattle faeces	animal	Bacteria_Proteobacteria_Gammaproteobacteria_Enterobacterales_Enterobacteriaceae_Escherichia_Escherichia coli	No
GCF_013167155.1_ASM1316715v1	2002	USA	cattle feces	animal	Bacteria_Proteobacteria_Gammaproteobacteria_Enterobacterales_Enterobacteriaceae_Escherichia_Escherichia coli_Escherichia coli O157:H7	No
GCF_013167235.1_ASM1316723v1	2002	USA	cattle feces	animal	Bacteria_Proteobacteria_Gammaproteobacteria_Enterobacterales_Enterobacteriaceae_Escherichia_Escherichia coli_Escherichia coli O157:H7	No
GCF_013167475.1_ASM1316747v1	2002	USA	cattle feces	animal	Bacteria_Proteobacteria_Gammaproteobacteria_Enterobacterales_Enterobacteriaceae_Escherichia_Escherichia coli_Escherichia coli O157:H7	No
GCF_013168055.1_ASM1316805v1	2002	USA	cattle feces	animal	Bacteria_Proteobacteria_Gammaproteobacteria_Enterobacterales_Enterobacteriaceae_Escherichia_Escherichia coli_Escherichia coli O157:H7	No
GCF_013168135.1_ASM1316813v1	2002	USA	cattle feces	animal	Bacteria_Proteobacteria_Gammaproteobacteria_Enterobacterales_Enterobacteriaceae_Escherichia_Escherichia coli_Escherichia coli O157:H7	No
GCF_013343595.1_ASM1334359v1	2002	USA	cattle feces	animal	Bacteria_Proteobacteria_Gammaproteobacteria_Enterobacterales_Enterobacteriaceae_Escherichia_Escherichia coli_Escherichia coli O157:H7	No
GCF_013343635.1_ASM1334363v1	2002	USA	cattle feces	animal	Bacteria_Proteobacteria_Gammaproteobacteria_Enterobacterales_Enterobacteriaceae_Escherichia_Escherichia coli_Escherichia coli O157:H7	No
GCF_001941445.1_ASM194144v1	2002	Spain	choanae of a healthy eagle	animal	Bacteria_Terrabacteria group_Actinobacteria_Actinomycetia_Corynebacteriales_Corynebacteriaceae_Corynebacterium_Corynebacterium aquilae_Corynebacterium aquilae DSM 44791	No
GCF_001304715.1_ASM130471v1	2002	USA	healthy swine cecal tissue samples	animal	Bacteria_Terrabacteria group_Firmicutes_Negativicutes_Veillonellales_Veillonellaceae_Megasphaera_Megasphaera elsdenii_Megasphaera elsdenii 14-14	No
GCF_013372265.1_ASM1337226v1	2002	Belgium	Poultry carcass	animal	Bacteria_Proteobacteria_delta/epsilon subdivisions_Epsilonproteobacteria_Campylobacterales_Campylobacteraceae_Arcobacter group_Arcobacter_Arcobacter cibarius	No
GCF_016452165.1_ASM1645216v1	2002	USA	swine	animal	Bacteria_Proteobacteria_Gammaproteobacteria_Enterobacterales_Enterobacteriaceae_Salmonella_Salmonella enterica_Salmonella enterica subsp. enterica_Salmonella enterica subsp. enterica serovar Typhimurium	Yes
GCF_016454265.1_ASM1645426v1	2002	USA	swine	animal	Bacteria_Proteobacteria_Gammaproteobacteria_Enterobacterales_Enterobacteriaceae_Salmonella_Salmonella enterica_Salmonella enterica subsp. enterica_Salmonella enterica subsp. enterica serovar Heidelberg	Yes
GCF_016454285.1_ASM1645428v1	2002	USA	swine	animal	Bacteria_Proteobacteria_Gammaproteobacteria_Enterobacterales_Enterobacteriaceae_Salmonella_Salmonella enterica_Salmonella enterica subsp. enterica_Salmonella enterica subsp. enterica serovar Choleraesuis	No
GCF_016454365.1_ASM1645436v1	2002	USA	swine	animal	Bacteria_Proteobacteria_Gammaproteobacteria_Enterobacterales_Enterobacteriaceae_Salmonella_Salmonella enterica_Salmonella enterica subsp. enterica_Salmonella enterica subsp. enterica serovar Typhimurium	Yes
GCF_016454465.1_ASM1645446v1	2002	USA	swine	animal	Bacteria_Proteobacteria_Gammaproteobacteria_Enterobacterales_Enterobacteriaceae_Salmonella_Salmonella enterica_Salmonella enterica subsp. enterica_Salmonella enterica subsp. enterica serovar Muenchen	No
GCF_016454645.1_ASM1645464v1	2002	USA	swine	animal	Bacteria_Proteobacteria_Gammaproteobacteria_Enterobacterales_Enterobacteriaceae_Salmonella_Salmonella enterica_Salmonella enterica subsp. enterica_Salmonella enterica subsp. enterica serovar Heidelberg	Yes
GCF_016454705.1_ASM1645470v1	2002	USA	swine	animal	Bacteria_Proteobacteria_Gammaproteobacteria_Enterobacterales_Enterobacteriaceae_Salmonella_Salmonella enterica_Salmonella enterica subsp. enterica_Salmonella enterica subsp. enterica serovar Muenchen	No
GCF_016454785.1_ASM1645478v1	2002	USA	swine	animal	Bacteria_Proteobacteria_Gammaproteobacteria_Enterobacterales_Enterobacteriaceae_Salmonella_Salmonella enterica_Salmonella enterica subsp. enterica_Salmonella enterica subsp. enterica serovar Saintpaul	No
GCF_016952595.1_ASM1695259v1	2002	USA	swine	animal	Bacteria_Proteobacteria_Gammaproteobacteria_Enterobacterales_Enterobacteriaceae_Salmonella_Salmonella enterica_Salmonella enterica subsp. enterica_Salmonella enterica subsp. enterica serovar Typhimurium	No
GCF_016454385.1_ASM1645438v1	2002	USA	turkey	animal	Bacteria_Proteobacteria_Gammaproteobacteria_Enterobacterales_Enterobacteriaceae_Salmonella_Salmonella enterica_Salmonella enterica subsp. enterica_Salmonella enterica subsp. enterica serovar Heidelberg	No
GCF_016454425.1_ASM1645442v1	2002	USA	turkey	animal	Bacteria_Proteobacteria_Gammaproteobacteria_Enterobacterales_Enterobacteriaceae_Salmonella_Salmonella enterica_Salmonella enterica subsp. enterica_Salmonella enterica subsp. enterica serovar Senftenberg	No
GCF_016454445.1_ASM1645444v1	2002	USA	turkey	animal	Bacteria_Proteobacteria_Gammaproteobacteria_Enterobacterales_Enterobacteriaceae_Salmonella_Salmonella enterica_Salmonella enterica subsp. enterica_Salmonella enterica subsp. enterica serovar Typhimurium	Yes
GCF_016454485.1_ASM1645448v1	2002	USA	turkey	animal	Bacteria_Proteobacteria_Gammaproteobacteria_Enterobacterales_Enterobacteriaceae_Salmonella_Salmonella enterica_Salmonella enterica subsp. enterica_Salmonella enterica subsp. enterica serovar Muenster	Yes
GCF_016454665.1_ASM1645466v1	2002	USA	turkey	animal	Bacteria_Proteobacteria_Gammaproteobacteria_Enterobacterales_Enterobacteriaceae_Salmonella_Salmonella enterica_Salmonella enterica subsp. enterica_Salmonella enterica subsp. enterica serovar Senftenberg	No
GCF_000486815.2_ASM48681v2	2002		dairy cow feces (Bos taurus)	animal	Bacteria_Proteobacteria_Gammaproteobacteria_Enterobacterales_Enterobacteriaceae_Salmonella_Salmonella enterica_Salmonella enterica subsp. enterica_Salmonella enterica subsp. enterica serovar Oranienburg_Salmonella enterica subsp. enterica serovar Oranienburg str. 0250	No
GCF_014884545.1_ASM1488454v1	2003	Croatia	animal	animal	Bacteria_Proteobacteria_Alphaproteobacteria_Rhizobiales_Brucellaceae_Brucella_Brucella suis_Brucella suis bv. 1	No
GCF_014884565.1_ASM1488456v1	2003	Croatia	animal	animal	Bacteria_Proteobacteria_Alphaproteobacteria_Rhizobiales_Brucellaceae_Brucella_Brucella suis_Brucella suis bv. 1	No
GCF_016454505.1_ASM1645450v1	2003	USA	bovine	animal	Bacteria_Proteobacteria_Gammaproteobacteria_Enterobacterales_Enterobacteriaceae_Salmonella_Salmonella enterica_Salmonella enterica subsp. enterica_Salmonella enterica subsp. enterica serovar Anatum	Yes
GCF_016454525.1_ASM1645452v1	2003	USA	bovine	animal	Bacteria_Proteobacteria_Gammaproteobacteria_Enterobacterales_Enterobacteriaceae_Salmonella_Salmonella enterica_Salmonella enterica subsp. enterica_Salmonella enterica subsp. enterica serovar Uganda	No
GCF_016454545.1_ASM1645454v1	2003	USA	bovine	animal	Bacteria_Proteobacteria_Gammaproteobacteria_Enterobacterales_Enterobacteriaceae_Salmonella_Salmonella enterica_Salmonella enterica subsp. enterica_Salmonella enterica subsp. enterica serovar Uganda	No
GCF_016454585.1_ASM1645458v1	2003	USA	bovine	animal	Bacteria_Proteobacteria_Gammaproteobacteria_Enterobacterales_Enterobacteriaceae_Salmonella_Salmonella enterica_Salmonella enterica subsp. enterica_Salmonella enterica subsp. enterica serovar Agona	Yes
GCF_000272735.4_ASM27273v4	2003	USA	Cattle	animal	Bacteria_Proteobacteria_Gammaproteobacteria_Enterobacterales_Enterobacteriaceae_Salmonella_Salmonella enterica_Salmonella enterica subsp. enterica_Salmonella enterica subsp. enterica serovar Newport_Salmonella enterica subsp. enterica serovar Newport str. CVM 22513	No
GCF_000272775.4_ASM27277v4	2003	USA	Cattle	animal	Bacteria_Proteobacteria_Gammaproteobacteria_Enterobacterales_Enterobacteriaceae_Salmonella_Salmonella enterica_Salmonella enterica subsp. enterica_Salmonella enterica subsp. enterica serovar Newport_Salmonella enterica subsp. enterica serovar Newport str. CVM 22425	No
GCF_005222285.1_ASM522228v1	2003		cattle	animal	Bacteria_Proteobacteria_Gammaproteobacteria_Enterobacterales_Enterobacteriaceae_Escherichia_Escherichia coli	No
GCF_005222305.1_ASM522230v1	2003		cattle	animal	Bacteria_Proteobacteria_Gammaproteobacteria_Enterobacterales_Enterobacteriaceae_Escherichia_Escherichia coli	No
GCF_005222325.1_ASM522232v1	2003		cattle	animal	Bacteria_Proteobacteria_Gammaproteobacteria_Enterobacterales_Enterobacteriaceae_Escherichia_Escherichia coli	No
GCF_005222345.1_ASM522234v1	2003		cattle	animal	Bacteria_Proteobacteria_Gammaproteobacteria_Enterobacterales_Enterobacteriaceae_Escherichia_Escherichia coli	No
GCF_005222365.1_ASM522236v1	2003		cattle	animal	Bacteria_Proteobacteria_Gammaproteobacteria_Enterobacterales_Enterobacteriaceae_Escherichia_Escherichia coli	No
GCF_005222405.1_ASM522240v1	2003		cattle	animal	Bacteria_Proteobacteria_Gammaproteobacteria_Enterobacterales_Enterobacteriaceae_Escherichia_Escherichia coli	No
GCF_005222425.1_ASM522242v1	2003		cattle	animal	Bacteria_Proteobacteria_Gammaproteobacteria_Enterobacterales_Enterobacteriaceae_Escherichia_Escherichia coli	No
GCF_005222445.1_ASM522244v1	2003		cattle	animal	Bacteria_Proteobacteria_Gammaproteobacteria_Enterobacterales_Enterobacteriaceae_Escherichia_Escherichia coli	No
GCF_016454165.1_ASM1645416v1	2003	USA	chicken	animal	Bacteria_Proteobacteria_Gammaproteobacteria_Enterobacterales_Enterobacteriaceae_Salmonella_Salmonella enterica_Salmonella enterica subsp. enterica_Salmonella enterica subsp. enterica serovar Kentucky	No
GCF_000272895.2_ASM27289v3	2003	USA	Dog	animal	Bacteria_Proteobacteria_Gammaproteobacteria_Enterobacterales_Enterobacteriaceae_Salmonella_Salmonella enterica_Salmonella enterica subsp. enterica_Salmonella enterica subsp. enterica serovar Newport_Salmonella enterica subsp. enterica serovar Newport str. CVM 22462	No
GCF_001483985.1_ASM148398v1	2003	Netherlands	Iguana iguana	animal	Bacteria_Proteobacteria_delta/epsilon subdivisions_Epsilonproteobacteria_Campylobacterales_Campylobacteraceae_Campylobacter_Campylobacter iguaniorum	No
GCF_002357275.1_ASM235727v1	2003		isolated from Haemaphysalis hystricis	animal	Bacteria_Proteobacteria_Alphaproteobacteria_Rickettsiales_Rickettsiaceae_Rickettsieae_Rickettsia_spotted fever group_Rickettsia japonica	No
GCF_016454185.1_ASM1645418v1	2003	USA	swine	animal	Bacteria_Proteobacteria_Gammaproteobacteria_Enterobacterales_Enterobacteriaceae_Salmonella_Salmonella enterica_Salmonella enterica subsp. enterica_Salmonella enterica subsp. enterica serovar Bovismorbificans	No
GCF_016454225.1_ASM1645422v1	2003	USA	swine	animal	Bacteria_Proteobacteria_Gammaproteobacteria_Enterobacterales_Enterobacteriaceae_Salmonella_Salmonella enterica_Salmonella enterica subsp. enterica_Salmonella enterica subsp. enterica serovar Worthington	No
GCF_016454245.1_ASM1645424v1	2003	USA	swine	animal	Bacteria_Proteobacteria_Gammaproteobacteria_Enterobacterales_Enterobacteriaceae_Salmonella_Salmonella enterica_Salmonella enterica subsp. enterica_Salmonella enterica subsp. enterica serovar Agona	No
GCF_016454765.1_ASM1645476v1	2003	USA	swine	animal	Bacteria_Proteobacteria_Gammaproteobacteria_Enterobacterales_Enterobacteriaceae_Salmonella_Salmonella enterica_Salmonella enterica subsp. enterica_Salmonella enterica subsp. enterica serovar Derby	No
GCF_016454205.1_ASM1645420v1	2003	USA	turkey	animal	Bacteria_Proteobacteria_Gammaproteobacteria_Enterobacterales_Enterobacteriaceae_Salmonella_Salmonella enterica_Salmonella enterica subsp. enterica_Salmonella enterica subsp. enterica serovar Schwarzengrund	No
GCF_013389575.1_ASM1338957v1	2003	USA	cecal contents of broiler chicken	animal	Bacteria_Proteobacteria_delta/epsilon subdivisions_Epsilonproteobacteria_Campylobacterales_Campylobacteraceae_Campylobacter_Campylobacter jejuni	No
GCF_001753445.1_ASM175344v1	2003	USA	Cattle Hide	animal	Bacteria_Proteobacteria_Gammaproteobacteria_Enterobacterales_Enterobacteriaceae_Escherichia_Escherichia coli_Escherichia coli O157:H7	No
GCF_001753465.1_ASM175346v1	2003	USA	Cattle Hide	animal	Bacteria_Proteobacteria_Gammaproteobacteria_Enterobacterales_Enterobacteriaceae_Escherichia_Escherichia coli_Escherichia coli O157:H7	No
GCF_001753505.1_ASM175350v1	2003	USA	Cattle Hide	animal	Bacteria_Proteobacteria_Gammaproteobacteria_Enterobacterales_Enterobacteriaceae_Escherichia_Escherichia coli_Escherichia coli O157:H7	No
GCF_001753545.1_ASM175354v1	2003	USA	Cattle Hide	animal	Bacteria_Proteobacteria_Gammaproteobacteria_Enterobacterales_Enterobacteriaceae_Escherichia_Escherichia coli_Escherichia coli O157:H7	No
GCF_001753565.1_ASM175356v1	2003	USA	Cattle Hide	animal	Bacteria_Proteobacteria_Gammaproteobacteria_Enterobacterales_Enterobacteriaceae_Escherichia_Escherichia coli_Escherichia coli O157:H7	No
GCF_001753485.1_ASM175348v1	2003	Canada	Cattle Hide	animal	Bacteria_Proteobacteria_Gammaproteobacteria_Enterobacterales_Enterobacteriaceae_Escherichia_Escherichia coli_Escherichia coli O157:H7	No
GCF_001753525.1_ASM175352v1	2003	USA	Cattle Hide	animal	Bacteria_Proteobacteria_Gammaproteobacteria_Enterobacterales_Enterobacteriaceae_Escherichia_Escherichia coli_Escherichia coli O157:H7	No
GCF_013389555.1_ASM1338955v1	2003	USA	cecal contents of broiler chicken	animal	Bacteria_Proteobacteria_delta/epsilon subdivisions_Epsilonproteobacteria_Campylobacterales_Campylobacteraceae_Campylobacter_Campylobacter jejuni	No
GCF_002211565.1_ASM221156v1	2003	Canada	Gallus gallus	animal	Bacteria_Proteobacteria_Gammaproteobacteria_Enterobacterales_Enterobacteriaceae_Salmonella_Salmonella enterica_Salmonella enterica subsp. enterica_Salmonella enterica subsp. enterica serovar Ouakam_Salmonella enterica subsp. enterica serovar Ouakam str. SA20034636	No
GCF_014884485.1_ASM1488448v1	2004	Slovenia	animal	animal	Bacteria_Proteobacteria_Alphaproteobacteria_Rhizobiales_Brucellaceae_Brucella_Brucella suis_Brucella suis bv. 5	No
GCF_014884505.1_ASM1488450v1	2004	Slovenia	animal	animal	Bacteria_Proteobacteria_Alphaproteobacteria_Rhizobiales_Brucellaceae_Brucella_Brucella suis_Brucella suis bv. 4	No
GCF_014884525.1_ASM1488452v1	2004	Slovenia	animal	animal	Bacteria_Proteobacteria_Alphaproteobacteria_Rhizobiales_Brucellaceae_Brucella_Brucella suis_Brucella suis bv. 3	No
GCF_016451985.1_ASM1645198v1	2004	USA	bovine	animal	Bacteria_Proteobacteria_Gammaproteobacteria_Enterobacterales_Enterobacteriaceae_Salmonella_Salmonella enterica_Salmonella enterica subsp. enterica_Salmonella enterica subsp. enterica serovar Reading	Yes
GCF_016452045.1_ASM1645204v1	2004	USA	bovine	animal	Bacteria_Proteobacteria_Gammaproteobacteria_Enterobacterales_Enterobacteriaceae_Salmonella_Salmonella enterica_Salmonella enterica subsp. enterica_Salmonella enterica subsp. enterica serovar Uganda	Yes
GCF_016452065.1_ASM1645206v1	2004	USA	bovine	animal	Bacteria_Proteobacteria_Gammaproteobacteria_Enterobacterales_Enterobacteriaceae_Salmonella_Salmonella enterica_Salmonella enterica subsp. enterica_Salmonella enterica subsp. enterica serovar Newport	No
GCF_016452125.1_ASM1645212v1	2004	USA	bovine	animal	Bacteria_Proteobacteria_Gammaproteobacteria_Enterobacterales_Enterobacteriaceae_Salmonella_Salmonella enterica_Salmonella enterica subsp. enterica_Salmonella enterica subsp. enterica serovar Worthington	No
GCF_001010285.1_ASM101028v1	2004	Turkey	entomopathogenic nematodes	animal	Bacteria_Proteobacteria_Gammaproteobacteria_Enterobacterales_Morganellaceae_Photorhabdus_Photorhabdus thracensis	No
GCF_900168365.1_JF4335	2004	Switzerland	Isolated from cattle with blackleg	animal	Bacteria_Terrabacteria group_Firmicutes_Clostridia_Clostridiales_Clostridiaceae_Clostridium_Clostridium chauvoei_Clostridium chauvoei JF4335	No
GCF_002953375.1_ASM295337v1	2004	USA	Oyster	animal	Bacteria_Proteobacteria_Gammaproteobacteria_Vibrionales_Vibrionaceae_Vibrio_Vibrio fluvialis	No
GCF_014054525.1_ASM1405452v1	2004	Australia	sheep saliva	animal	Bacteria_Proteobacteria_Betaproteobacteria_Neisseriales_Neisseriaceae_Alysiella_Alysiella filiformis	No
GCF_016452005.1_ASM1645200v1	2004	USA	swine	animal	Bacteria_Proteobacteria_Gammaproteobacteria_Enterobacterales_Enterobacteriaceae_Salmonella_Salmonella enterica_Salmonella enterica subsp. enterica_Salmonella enterica subsp. enterica serovar Heidelberg	No
GCF_016452025.1_ASM1645202v1	2004	USA	swine	animal	Bacteria_Proteobacteria_Gammaproteobacteria_Enterobacterales_Enterobacteriaceae_Salmonella_Salmonella enterica_Salmonella enterica subsp. enterica_Salmonella enterica subsp. enterica serovar London	No
GCF_016452145.1_ASM1645214v1	2004	USA	swine	animal	Bacteria_Proteobacteria_Gammaproteobacteria_Enterobacterales_Enterobacteriaceae_Salmonella_Salmonella enterica_Salmonella enterica subsp. enterica_Salmonella enterica subsp. enterica serovar Anatum	Yes
GCF_000746665.1_ASM74666v1	2004	Taiwan	Tilapia, diseased	animal	Bacteria_Proteobacteria_Gammaproteobacteria_Vibrionales_Vibrionaceae_Vibrio_Vibrio vulnificus	No
GCF_016452085.1_ASM1645208v1	2004	USA	turkey	animal	Bacteria_Proteobacteria_Gammaproteobacteria_Enterobacterales_Enterobacteriaceae_Salmonella_Salmonella enterica_Salmonella enterica subsp. enterica_Salmonella enterica subsp. enterica serovar Muenster	Yes
GCF_016452105.1_ASM1645210v1	2004	USA	turkey	animal	Bacteria_Proteobacteria_Gammaproteobacteria_Enterobacterales_Enterobacteriaceae_Salmonella_Salmonella enterica_Salmonella enterica subsp. enterica_Salmonella enterica subsp. enterica serovar Senftenberg	No
GCF_002863885.1_ASM286388v1	2004	USA	cattle	animal	Bacteria_Proteobacteria_Gammaproteobacteria_Enterobacterales_Enterobacteriaceae_Escherichia_Escherichia coli	No
GCF_002863665.1_ASM286366v1	2004	Canada	cattle	animal	Bacteria_Proteobacteria_Gammaproteobacteria_Enterobacterales_Enterobacteriaceae_Escherichia_Escherichia coli	No
GCF_009866925.1_ASM986692v1	2004	France	Bovine adult	animal	Bacteria_Proteobacteria_Gammaproteobacteria_Enterobacterales_Enterobacteriaceae_Escherichia_Escherichia coli	No
GCF_002863685.1_ASM286368v1	2004	USA	cattle	animal	Bacteria_Proteobacteria_Gammaproteobacteria_Enterobacterales_Enterobacteriaceae_Escherichia_Escherichia coli	No
GCF_000505365.2_ASM50536v2	2004	USA	feces dairy cow (Bos taurus)	animal	Bacteria_Proteobacteria_Gammaproteobacteria_Enterobacterales_Enterobacteriaceae_Salmonella_Salmonella enterica_Salmonella enterica subsp. enterica_Salmonella enterica subsp. enterica serovar Cerro_Salmonella enterica subsp. enterica serovar Cerro str. CFSAN001588	No
GCF_001294605.1_ASM129460v1	2004	Peru	ant	animal	Bacteria_Terrabacteria group_Actinobacteria_Actinomycetia_Pseudonocardiales_Pseudonocardiaceae_Pseudonocardia_unclassified Pseudonocardia_Pseudonocardia sp. AL041005-10	No
GCF_003060725.1_ASM306072v1	2005	United Kingdom	chicken	animal	Bacteria_Proteobacteria_delta/epsilon subdivisions_Epsilonproteobacteria_Campylobacterales_Campylobacteraceae_Campylobacter_Campylobacter jejuni	No
GCF_009498375.1_ASM949837v1	2005	USA	Meleagris gallopavo	animal	Bacteria_Proteobacteria_delta/epsilon subdivisions_Epsilonproteobacteria_Campylobacterales_Campylobacteraceae_Campylobacter_Campylobacter jejuni_Campylobacter jejuni subsp. jejuni	No
GCF_001612515.1_ASM161251v1	2005	USA	tuna	animal	Bacteria_Proteobacteria_Gammaproteobacteria_Enterobacterales_Enterobacteriaceae_Salmonella_Salmonella enterica_Salmonella enterica subsp. enterica_Salmonella enterica subsp. enterica serovar Weltevreden_Salmonella enterica subsp. enterica serovar Weltevreden str. 1655	No
GCF_016798345.1_ASM1679834v1	2005	Germany	fecal sample of cattle	animal	Bacteria_Terrabacteria group_Firmicutes_Clostridia_Clostridiales_Clostridiaceae_Clostridium_Clostridium botulinum	No
GCF_014770655.1_ASM1477065v1	2005	USA	finished sheep/lamb carcass in sales	animal	Bacteria_Proteobacteria_Gammaproteobacteria_Enterobacterales_Enterobacteriaceae_Escherichia_Escherichia coli_Escherichia coli O15:H12	No
GCF_002761335.1_ASM276133v1	2005	USA	bovine hide	animal	Bacteria_Proteobacteria_Gammaproteobacteria_Enterobacterales_Enterobacteriaceae_Salmonella_Salmonella enterica_Salmonella enterica subsp. enterica_Salmonella enterica subsp. enterica serovar Montevideo_Salmonella enterica subsp. enterica serovar Montevideo str. USDA-ARS-USMARC-1900	No
GCF_002761395.1_ASM276139v1	2005	USA	bovine hide	animal	Bacteria_Proteobacteria_Gammaproteobacteria_Enterobacterales_Enterobacteriaceae_Salmonella_Salmonella enterica_Salmonella enterica subsp. enterica_Salmonella enterica subsp. enterica serovar Montevideo_Salmonella enterica subsp. enterica serovar Montevideo str. USDA-ARS-USMARC-1912	No
GCF_004136055.1_ASM413605v1	2005	USA	bovine hide	animal	Bacteria_Proteobacteria_Gammaproteobacteria_Enterobacterales_Enterobacteriaceae_Salmonella_Salmonella enterica_Salmonella enterica subsp. enterica_Salmonella enterica subsp. enterica serovar Newport_Salmonella enterica subsp. enterica serovar Newport str. USDA-ARS-USMARC-1924	No
GCF_004328805.1_ASM432880v1	2005	USA	bovine hide	animal	Bacteria_Proteobacteria_Gammaproteobacteria_Enterobacterales_Enterobacteriaceae_Salmonella_Salmonella enterica_Salmonella enterica subsp. enterica_Salmonella enterica subsp. enterica serovar Newport_Salmonella enterica subsp. enterica serovar Newport str. USDA-ARS-USMARC-1923	No
GCF_000831065.1_ASM83106v1	2005	China	separated from the corpses of silkworms	animal	Bacteria_Terrabacteria group_Firmicutes_Bacilli_Bacillales_Bacillaceae_Bacillus_Bacillus cereus group_Bacillus bombysepticus_Bacillus bombysepticus str. Wang	No
GCF_000698715.2_ASM69871v2	2005	Thailand	hilsa fish	animal	Bacteria_Proteobacteria_Gammaproteobacteria_Enterobacterales_Enterobacteriaceae_Salmonella_Salmonella enterica_Salmonella enterica subsp. enterica_Salmonella enterica subsp. enterica serovar Bareilly_Salmonella enterica subsp. enterica serovar Bareilly str. CFSAN000211	No
GCF_001682275.1_ASM168227v1	2006	Brazil	Caseous lymphadenitis of goats	animal	Bacteria_Terrabacteria group_Actinobacteria_Actinomycetia_Corynebacteriales_Corynebacteriaceae_Corynebacterium_Corynebacterium pseudotuberculosis	No
GCF_005221605.1_ASM522160v1	2006		cattle	animal	Bacteria_Proteobacteria_Gammaproteobacteria_Enterobacterales_Enterobacteriaceae_Escherichia_Escherichia coli	No
GCF_005221625.1_ASM522162v1	2006		cattle	animal	Bacteria_Proteobacteria_Gammaproteobacteria_Enterobacterales_Enterobacteriaceae_Escherichia_Escherichia coli	No
GCF_005221645.1_ASM522164v1	2006		cattle	animal	Bacteria_Proteobacteria_Gammaproteobacteria_Enterobacterales_Enterobacteriaceae_Escherichia_Escherichia coli	No
GCF_005221665.1_ASM522166v1	2006		cattle	animal	Bacteria_Proteobacteria_Gammaproteobacteria_Enterobacterales_Enterobacteriaceae_Escherichia_Escherichia coli	No
GCF_005221685.1_ASM522168v1	2006		cattle	animal	Bacteria_Proteobacteria_Gammaproteobacteria_Enterobacterales_Enterobacteriaceae_Escherichia_Escherichia coli	No
GCF_005221705.1_ASM522170v1	2006		cattle	animal	Bacteria_Proteobacteria_Gammaproteobacteria_Enterobacterales_Enterobacteriaceae_Escherichia_Escherichia coli	No
GCF_005221725.1_ASM522172v1	2006		cattle	animal	Bacteria_Proteobacteria_Gammaproteobacteria_Enterobacterales_Enterobacteriaceae_Escherichia_Escherichia coli	No
GCF_005221745.1_ASM522174v1	2006		cattle	animal	Bacteria_Proteobacteria_Gammaproteobacteria_Enterobacterales_Enterobacteriaceae_Escherichia_Escherichia coli	No
GCF_005221765.1_ASM522176v1	2006		cattle	animal	Bacteria_Proteobacteria_Gammaproteobacteria_Enterobacterales_Enterobacteriaceae_Escherichia_Escherichia coli	No
GCF_005221785.1_ASM522178v1	2006		cattle	animal	Bacteria_Proteobacteria_Gammaproteobacteria_Enterobacterales_Enterobacteriaceae_Escherichia_Escherichia coli	No
GCF_005221805.1_ASM522180v1	2006		cattle	animal	Bacteria_Proteobacteria_Gammaproteobacteria_Enterobacterales_Enterobacteriaceae_Escherichia_Escherichia coli	No
GCF_005221825.1_ASM522182v1	2006		cattle	animal	Bacteria_Proteobacteria_Gammaproteobacteria_Enterobacterales_Enterobacteriaceae_Escherichia_Escherichia coli	No
GCF_005221845.1_ASM522184v1	2006		cattle	animal	Bacteria_Proteobacteria_Gammaproteobacteria_Enterobacterales_Enterobacteriaceae_Escherichia_Escherichia coli	No
GCF_005221865.1_ASM522186v1	2006		cattle	animal	Bacteria_Proteobacteria_Gammaproteobacteria_Enterobacterales_Enterobacteriaceae_Escherichia_Escherichia coli	No
GCF_005221925.1_ASM522192v1	2006		cattle	animal	Bacteria_Proteobacteria_Gammaproteobacteria_Enterobacterales_Enterobacteriaceae_Escherichia_Escherichia coli	No
GCF_005221945.1_ASM522194v1	2006		cattle	animal	Bacteria_Proteobacteria_Gammaproteobacteria_Enterobacterales_Enterobacteriaceae_Escherichia_Escherichia coli	No
GCF_005221965.1_ASM522196v1	2006		cattle	animal	Bacteria_Proteobacteria_Gammaproteobacteria_Enterobacterales_Enterobacteriaceae_Escherichia_Escherichia coli	No
GCF_005221985.1_ASM522198v1	2006		cattle	animal	Bacteria_Proteobacteria_Gammaproteobacteria_Enterobacterales_Enterobacteriaceae_Escherichia_Escherichia coli	No
GCF_005222005.1_ASM522200v1	2006		cattle	animal	Bacteria_Proteobacteria_Gammaproteobacteria_Enterobacterales_Enterobacteriaceae_Escherichia_Escherichia coli	No
GCF_005222025.1_ASM522202v1	2006		cattle	animal	Bacteria_Proteobacteria_Gammaproteobacteria_Enterobacterales_Enterobacteriaceae_Escherichia_Escherichia coli	No
GCF_005222045.1_ASM522204v1	2006		cattle	animal	Bacteria_Proteobacteria_Gammaproteobacteria_Enterobacterales_Enterobacteriaceae_Escherichia_Escherichia coli	No
GCF_005222065.1_ASM522206v1	2006		cattle	animal	Bacteria_Proteobacteria_Gammaproteobacteria_Enterobacterales_Enterobacteriaceae_Escherichia_Escherichia coli	No
GCF_005222265.1_ASM522226v1	2006		cattle	animal	Bacteria_Proteobacteria_Gammaproteobacteria_Enterobacterales_Enterobacteriaceae_Escherichia_Escherichia coli	No
GCF_005222385.1_ASM522238v1	2006		cattle	animal	Bacteria_Proteobacteria_Gammaproteobacteria_Enterobacterales_Enterobacteriaceae_Escherichia_Escherichia coli	No
GCF_009432215.1_ASM943221v1	2006	USA	cattle	animal	Bacteria_Proteobacteria_Gammaproteobacteria_Enterobacterales_Enterobacteriaceae_Escherichia_Escherichia coli	No
GCF_003346775.1_ASM334677v1	2006	Spain	Mussels	animal	Bacteria_Proteobacteria_delta/epsilon subdivisions_Epsilonproteobacteria_Campylobacterales_Campylobacteraceae_Arcobacter group_Malaciobacter_Malaciobacter mytili_Malaciobacter mytili LMG 24559	No
GCF_000956315.1_ASM95631v1	2006	USA	Ornithodoros hermsii tick	animal	Bacteria_Spirochaetes_Spirochaetia_Spirochaetales_Borreliaceae_Borrelia_Borrelia hermsii_Borrelia hermsii CC1	No
GCF_003606325.2_ASM360632v3	2006	Israel	Rattus rattus	animal	Bacteria_Proteobacteria_Alphaproteobacteria_Rhizobiales_Bartonellaceae_Bartonella_Bartonella kosoyi	No
GCF_000626195.1_ASM62619v1	2006	Canada	Reptile	animal	Bacteria_Proteobacteria_Gammaproteobacteria_Enterobacterales_Enterobacteriaceae_Salmonella_Salmonella enterica_Salmonella enterica subsp. enterica_Salmonella enterica subsp. enterica serovar Enteritidis_Salmonella enterica subsp. enterica serovar Enteritidis str. EC20120008	No
GCF_013461095.1_ASM1346109v1	2006	South Africa	South Africa: Limpopo province, farm	animal	Bacteria_Proteobacteria_Alphaproteobacteria_Rickettsiales_Anaplasmataceae_Ehrlichia_canis group_Ehrlichia ruminantium	No
GCF_003432265.1_ASM343226v1	2006	USA	sterile	animal	Bacteria_Proteobacteria_Gammaproteobacteria_Enterobacterales_Enterobacteriaceae_Klebsiella_Klebsiella pneumoniae	No
GCF_013201525.1_ASM1320152v1	2006	Portugal	Wild boar	animal	Bacteria_Proteobacteria_Gammaproteobacteria_Enterobacterales_Enterobacteriaceae_Escherichia_Escherichia coli	No
GCF_002139855.1_ASM213985v1	2006	USA	Wild pig, fecal	animal	Bacteria_Proteobacteria_delta/epsilon subdivisions_Epsilonproteobacteria_Campylobacterales_Campylobacteraceae_Campylobacter_unclassified Campylobacter_Campylobacter sp. RM6137	No
GCF_004136075.1_ASM413607v1	2006	USA	bovine hide	animal	Bacteria_Proteobacteria_Gammaproteobacteria_Enterobacterales_Enterobacteriaceae_Salmonella_Salmonella enterica_Salmonella enterica subsp. enterica_Salmonella enterica subsp. enterica serovar Newport_Salmonella enterica subsp. enterica serovar Newport str. USDA-ARS-USMARC-1925	No
GCF_004768565.1_ASM476856v1	2006	Canada	Avian	animal	Bacteria_Proteobacteria_Gammaproteobacteria_Enterobacterales_Enterobacteriaceae_Salmonella_Salmonella enterica_Salmonella enterica subsp. enterica_Salmonella enterica subsp. enterica serovar Senftenberg	No
GCF_001620115.1_ASM162011v1	2006	USA	bovine hide	animal	Bacteria_Proteobacteria_Gammaproteobacteria_Enterobacterales_Enterobacteriaceae_Salmonella_Salmonella enterica_Salmonella enterica subsp. enterica_Salmonella enterica subsp. enterica serovar Anatum_Salmonella enterica subsp. enterica serovar Anatum str. USDA-ARS-USMARC-1736	Yes
GCF_001484645.1_ASM148464v1	2006	United Kingdom	Heterodon nasicus	animal	Bacteria_Proteobacteria_delta/epsilon subdivisions_Epsilonproteobacteria_Campylobacterales_Campylobacteraceae_Campylobacter_Campylobacter fetus_Campylobacter fetus subsp. testudinum_Campylobacter fetus subsp. testudinum Sp3	No
GCF_003227955.1_ASM322795v1	2006	United Kingdom	Animal hide	animal	Bacteria_Terrabacteria group_Firmicutes_Bacilli_Bacillales_Bacillaceae_Bacillus_Bacillus cereus group_Bacillus anthracis	No
GCF_000210455.1_ASM21045v1	2007	USA	Bos taurus	animal	Bacteria_Terrabacteria group_Firmicutes_Clostridia_Clostridiales_Peptostreptococcaceae_Clostridioides_Clostridioides difficile_Clostridioides difficile 2007855	No
GCF_005890135.1_ASM589013v1	2007	Switzerland	cow milk	animal	Bacteria_Terrabacteria group_Actinobacteria_Actinomycetia_Propionibacteriales_Propionibacteriaceae_Acidipropionibacterium_Acidipropionibacterium jensenii	No
GCF_005890155.1_ASM589015v1	2007	Switzerland	cow milk	animal	Bacteria_Terrabacteria group_Actinobacteria_Actinomycetia_Propionibacteriales_Propionibacteriaceae_Acidipropionibacterium_Acidipropionibacterium acidipropionici	No
GCF_014055005.1_ASM1405500v1	2007	United Kingdom	dental plaque of cows	animal	Bacteria_Proteobacteria_Betaproteobacteria_Neisseriales_Neisseriaceae_Neisseria_Neisseria dentiae	No
GCF_000215345.2_ASM21534v3	2007	United Kingdom	feces of a healthy dairy cow	animal	Bacteria_Proteobacteria_delta/epsilon subdivisions_Epsilonproteobacteria_Campylobacterales_Campylobacteraceae_Arcobacter group_Arcobacter_Arcobacter butzleri_Arcobacter butzleri 7h1h	No
GCF_002357235.1_ASM235723v1	2007		isolated from nymph of Haemaphysalis	animal	Bacteria_Proteobacteria_Alphaproteobacteria_Rickettsiales_Rickettsiaceae_Rickettsieae_Rickettsia_spotted fever group_Rickettsia japonica	No
GCF_009938265.1_ASM993826v1	2007	Japan	Midgut crypts of stink bug Togo	animal	Bacteria_Proteobacteria_Betaproteobacteria_Burkholderiales_Burkholderiaceae_Burkholderia_unclassified Burkholderia_Burkholderia sp. THE68	No
GCF_003346815.1_ASM334681v1	2007	Spain	Mussels	animal	Bacteria_Proteobacteria_delta/epsilon subdivisions_Epsilonproteobacteria_Campylobacterales_Campylobacteraceae_Arcobacter group_Halarcobacter_Halarcobacter bivalviorum	No
GCF_003355515.1_ASM335551v1	2007	Belgium	Pig, fecal	animal	Bacteria_Proteobacteria_delta/epsilon subdivisions_Epsilonproteobacteria_Campylobacterales_Campylobacteraceae_Arcobacter group_Arcobacter_Arcobacter trophiarum_Arcobacter trophiarum LMG 25534	No
GCF_001185245.1_ASM118524v1	2007	USA	Shell Egg	animal	Bacteria_Proteobacteria_Gammaproteobacteria_Enterobacterales_Enterobacteriaceae_Salmonella_Salmonella enterica_Salmonella enterica subsp. enterica_Salmonella enterica subsp. enterica serovar Enteritidis	No
GCF_015654285.1_ASM1565428v1	2007	France	shellfish hatchery	animal	Bacteria_Proteobacteria_Gammaproteobacteria_Vibrionales_Vibrionaceae_Vibrio_Vibrio oreintalis group_Vibrio europaeus	No
GCF_013460375.1_ASM1346037v1	2007	South Africa	South Africa: Limpopo province, farm	animal	Bacteria_Proteobacteria_Alphaproteobacteria_Rickettsiales_Anaplasmataceae_Ehrlichia_canis group_Ehrlichia ruminantium	No
GCF_013460855.1_ASM1346085v1	2007	South Africa	South Africa: Limpopo province, farm	animal	Bacteria_Proteobacteria_Alphaproteobacteria_Rickettsiales_Anaplasmataceae_Ehrlichia_canis group_Ehrlichia ruminantium	No
GCF_004368015.1_ASM436801v1	2007	South Korea	chicken	animal	Bacteria_Proteobacteria_Gammaproteobacteria_Enterobacterales_Enterobacteriaceae_Escherichia_Escherichia coli	No
GCF_009866945.1_ASM986694v1	2007	France	Bovine adult	animal	Bacteria_Proteobacteria_Gammaproteobacteria_Enterobacterales_Enterobacteriaceae_Escherichia_Escherichia coli	Yes
GCF_000430405.1_ASM43040v1	2007	USA	oyster	animal	Bacteria_Proteobacteria_Gammaproteobacteria_Vibrionales_Vibrionaceae_Vibrio_Vibrio harveyi group_Vibrio parahaemolyticus_Vibrio parahaemolyticus O1:Kuk_Vibrio parahaemolyticus O1:Kuk str. FDA_R31	No
GCF_004328825.1_ASM432882v1	2007	USA	Swine Final Chilled Carcass	animal	Bacteria_Proteobacteria_Gammaproteobacteria_Enterobacterales_Enterobacteriaceae_Salmonella_Salmonella enterica_Salmonella enterica subsp. enterica	No
GCF_013201505.1_ASM1320150v1	2008	Portugal	Bird of prey	animal	Bacteria_Proteobacteria_Gammaproteobacteria_Enterobacterales_Enterobacteriaceae_Escherichia_Escherichia coli	No
GCF_013201975.1_ASM1320197v1	2008	Sweden	Canine oral plaque	animal	Bacteria_Proteobacteria_delta/epsilon subdivisions_Epsilonproteobacteria_Campylobacterales_Campylobacteraceae_Campylobacter_unclassified Campylobacter_Campylobacter sp. CCUG 57310	No
GCF_000626255.1_ASM62625v1	2008	Canada	chicken-abbatoir-Sporadic	animal	Bacteria_Proteobacteria_Gammaproteobacteria_Enterobacterales_Enterobacteriaceae_Salmonella_Salmonella enterica_Salmonella enterica subsp. enterica_Salmonella enterica subsp. enterica serovar Enteritidis_Salmonella enterica subsp. enterica serovar Enteritidis str. EC20090698	No
GCF_000626275.2_ASM62627v2	2008	Canada	chicken-abbatoir-Sporadic	animal	Bacteria_Proteobacteria_Gammaproteobacteria_Enterobacterales_Enterobacteriaceae_Salmonella_Salmonella enterica_Salmonella enterica subsp. enterica_Salmonella enterica subsp. enterica serovar Enteritidis_Salmonella enterica subsp. enterica serovar Enteritidis str. EC20090641	No
GCF_001008015.1_ASM100801v1	2008	China	dairy fan	animal	Bacteria_Terrabacteria group_Firmicutes_Bacilli_Lactobacillales_Streptococcaceae_Streptococcus_Streptococcus thermophilus	No
GCF_000754365.1_ASM75436v1	2008	Canada	fish with kidney, systemic disease	animal	Bacteria_FCB group_Bacteroidetes/Chlorobi group_Bacteroidetes_Flavobacteriia_Flavobacteriales_Flavobacteriaceae_Flavobacterium_Flavobacterium psychrophilum_Flavobacterium psychrophilum FPG101	No
GCF_015602645.1_ASM1560264v1	2008	Australia	Prawn digestive tract	animal	Bacteria_Proteobacteria_Gammaproteobacteria_Pseudomonadales_Moraxellaceae_Acinetobacter_Acinetobacter johnsonii	No
GCF_004328765.1_ASM432876v1	2008	USA	Swine Preevisceration Carcass Swab	animal	Bacteria_Proteobacteria_Gammaproteobacteria_Enterobacterales_Enterobacteriaceae_Salmonella_Salmonella enterica_Salmonella enterica subsp. enterica_Salmonella enterica subsp. enterica serovar Brandenburg	No
GCF_001653355.1_ASM165335v1	2008	India	Bos taurus	animal	Bacteria_Terrabacteria group_Actinobacteria_Actinomycetia_Corynebacteriales_Mycobacteriaceae_Mycobacterium_Mycobacterium avium complex (MAC)_Mycobacterium avium_Mycobacterium avium subsp. paratuberculosis	No
GCF_015602665.1_ASM1560266v1	2008	Australia	Prawn digestive tract	animal	Bacteria_Proteobacteria_Gammaproteobacteria_Pseudomonadales_Moraxellaceae_Acinetobacter_unclassified Acinetobacter_Acinetobacter sp. TTH0-4	No
GCF_001420975.1_ASM142097v1	2008	Panama	exoskeleton of ant	animal	Bacteria_Terrabacteria group_Actinobacteria_Actinomycetia_Pseudonocardiales_Pseudonocardiaceae_Pseudonocardia_unclassified Pseudonocardia_Pseudonocardia sp. EC080610-09	No
GCF_001420995.1_ASM142099v1	2008	Panama	exoskeleton of ant	animal	Bacteria_Terrabacteria group_Actinobacteria_Actinomycetia_Pseudonocardiales_Pseudonocardiaceae_Pseudonocardia_unclassified Pseudonocardia_Pseudonocardia sp. EC080619-01	No
GCF_001294425.1_ASM129442v1	2008	Panama	exoskeleton of ant	animal	Bacteria_Terrabacteria group_Actinobacteria_Actinomycetia_Pseudonocardiales_Pseudonocardiaceae_Pseudonocardia_unclassified Pseudonocardia_Pseudonocardia sp. EC080625-04	No
GCF_009191525.1_ASM919152v1	2008	South Korea	the respiratory tract of a pig with	animal	Bacteria_Proteobacteria_Betaproteobacteria_Burkholderiales_Burkholderiaceae_Burkholderia_Burkholderia cepacia complex_Burkholderia contaminans	No
GCF_002716885.1_ASM271688v1	2008	USA	pig feces	animal	Bacteria_Proteobacteria_Gammaproteobacteria_Enterobacterales_Enterobacteriaceae_Escherichia_Escherichia coli_Escherichia coli O91_Escherichia coli O91 str. RM7190	No
GCF_005221885.1_ASM522188v1	2009		cattle	animal	Bacteria_Proteobacteria_Gammaproteobacteria_Enterobacterales_Enterobacteriaceae_Escherichia_Escherichia coli	No
GCF_005221905.1_ASM522190v1	2009		cattle	animal	Bacteria_Proteobacteria_Gammaproteobacteria_Enterobacterales_Enterobacteriaceae_Escherichia_Escherichia coli	No
GCF_000626215.1_ASM62621v1	2009	Canada	chicken	animal	Bacteria_Proteobacteria_Gammaproteobacteria_Enterobacterales_Enterobacteriaceae_Salmonella_Salmonella enterica_Salmonella enterica subsp. enterica_Salmonella enterica subsp. enterica serovar Enteritidis_Salmonella enterica subsp. enterica serovar Enteritidis str. EC20100101	No
GCF_001865415.1_ASM186541v1	2009	USA	chicken	animal	Bacteria_Proteobacteria_delta/epsilon subdivisions_Epsilonproteobacteria_Campylobacterales_Campylobacteraceae_Campylobacter_Campylobacter jejuni	No
GCF_013201665.1_ASM1320166v1	2009	Spain	Clams	animal	Bacteria_Proteobacteria_delta/epsilon subdivisions_Epsilonproteobacteria_Campylobacterales_Campylobacteraceae_Arcobacter group_Arcobacter_Arcobacter venerupis	No
GCF_000801165.1_ASM80116v1	2009	USA	Cow feces	animal	Bacteria_Proteobacteria_Gammaproteobacteria_Enterobacterales_Enterobacteriaceae_Escherichia_Escherichia coli	No
GCF_002220775.1_ASM222077v1	2009	USA	Cow, fecal	animal	Bacteria_Proteobacteria_delta/epsilon subdivisions_Epsilonproteobacteria_Campylobacterales_Campylobacteraceae_Campylobacter_Campylobacter sputorum	No
GCF_001690135.1_ASM169013v1	2009	Canada	Equine Body Fluid/Excretion	animal	Bacteria_Proteobacteria_Gammaproteobacteria_Enterobacterales_Enterobacteriaceae_Salmonella_Salmonella enterica_Salmonella enterica subsp. enterica_Salmonella enterica subsp. enterica serovar Heidelberg	Yes
GCF_001587035.1_ASM158703v1	2009	USA	gizzard	animal	Bacteria_Proteobacteria_delta/epsilon subdivisions_Epsilonproteobacteria_Campylobacterales_Campylobacteraceae_Campylobacter_Campylobacter jejuni	No
GCF_002139895.1_ASM213989v1	2009	USA	Goat, fecal	animal	Bacteria_Proteobacteria_delta/epsilon subdivisions_Epsilonproteobacteria_Campylobacterales_Campylobacteraceae_Campylobacter_unclassified Campylobacter_Campylobacter sp. RM8964	No
GCF_902703415.1_Combinated_assembly_ONT_-_Illumina	2009	France	laying hen withcolibacillosis	animal	Bacteria_Proteobacteria_Gammaproteobacteria_Enterobacterales_Enterobacteriaceae_Escherichia_Escherichia coli	No
GCF_003544935.1_ASM354493v1	2009	Spain	Mussels	animal	Bacteria_Proteobacteria_delta/epsilon subdivisions_Epsilonproteobacteria_Campylobacterales_Campylobacteraceae_Arcobacter group_Malaciobacter_Malaciobacter molluscorum_Malaciobacter molluscorum LMG 25693	No
GCF_011455875.1_ASM1145587v1	2009	Switzerland	Rumen	animal	Bacteria_Proteobacteria_Gammaproteobacteria_Pasteurellales_Pasteurellaceae_Basfia_Basfia succiniciproducens	No
GCF_900332045.1_Brochothrix_thermosphacta_CD_337	2009		Shrimp	animal	Bacteria_Terrabacteria group_Firmicutes_Bacilli_Bacillales_Listeriaceae_Brochothrix_Brochothrix thermosphacta	No
GCF_001870085.1_ASM187008v1	2009	USA	turkey	animal	Bacteria_Proteobacteria_delta/epsilon subdivisions_Epsilonproteobacteria_Campylobacterales_Campylobacteraceae_Campylobacter_Campylobacter jejuni	No
GCF_003030125.1_ASM303012v1	2009	Germany	turkey	animal	Bacteria_Proteobacteria_Gammaproteobacteria_Enterobacterales_Enterobacteriaceae_Salmonella_Salmonella enterica	No
GCF_000698245.1_ASM69824v1	2009	Portugal	wild boar spleen	animal	Bacteria_Proteobacteria_Alphaproteobacteria_Rhizobiales_Brucellaceae_Brucella_Brucella suis_Brucella suis bv. 2	No
GCF_000698285.1_ASM69828v1	2009	Portugal	wild boar spleen	animal	Bacteria_Proteobacteria_Alphaproteobacteria_Rhizobiales_Brucellaceae_Brucella_Brucella suis_Brucella suis bv. 2	No
GCF_001548255.1_ASM154825v1	2009	Japan	canine skin	animal	Bacteria_Terrabacteria group_Firmicutes_Bacilli_Bacillales_Staphylococcaceae_Staphylococcus_Staphylococcus schleiferi	No
GCF_015602705.1_ASM1560270v1	2009	Australia	Prawn digestive tract	animal	Bacteria_Proteobacteria_Gammaproteobacteria_Pseudomonadales_Moraxellaceae_Acinetobacter_Acinetobacter lwoffii	No
GCF_003233655.1_ASM323365v1	2009	South Korea	Cow dung	animal	Bacteria_Proteobacteria_Alphaproteobacteria_Rhodospirillales_Rhodospirillaceae_Azospirillum_Azospirillum ramasamyi	No
GCF_001975625.1_ASM197562v1	2009	Canada	Shellfish: Shrimp	animal	Bacteria_Proteobacteria_Gammaproteobacteria_Enterobacterales_Enterobacteriaceae_Salmonella_Salmonella enterica_Salmonella enterica subsp. enterica_Salmonella enterica subsp. enterica serovar Wandsworth_Salmonella enterica subsp. enterica serovar Wandsworth str. SA20092095	No
GCF_009952125.1_ASM995212v1	2009	China	goat	animal	Bacteria_Proteobacteria_Gammaproteobacteria_Enterobacterales_Enterobacteriaceae_Escherichia_Escherichia coli	No
GCF_002237445.1_ASM223744v1	2009	South Korea	smooth surface caries of tooth	animal	Bacteria_Proteobacteria_Betaproteobacteria_Neisseriales_Neisseriaceae_Neisseria_unclassified Neisseria_Neisseria sp. KEM232	No
GCF_015160915.1_ASM1516091v1	2009	China	blood from silkworm suffering from	animal	Bacteria_Proteobacteria_Gammaproteobacteria_Enterobacterales_Yersiniaceae_Serratia_Serratia marcescens	No
GCF_008935055.1_ASM893505v1	2009	New Zealand	rumen	animal	Bacteria_Terrabacteria group_Firmicutes_Clostridia_Clostridiales_Lachnospiraceae_Pseudobutyrivibrio_Pseudobutyrivibrio xylanivorans	No
GCF_000295695.2_ASM29569v2	2009	Germany	cow carcass	animal	Bacteria_Terrabacteria group_Firmicutes_Bacilli_Bacillales_Bacillaceae_Bacillus_Bacillus cereus group_Bacillus anthracis_Bacillus anthracis str. BF1	No
GCF_002953235.1_ASM295323v1	2009	Brazil	Animal lymphoma pre-scapular	animal	Bacteria_Terrabacteria group_Actinobacteria_Actinomycetia_Corynebacteriales_Corynebacteriaceae_Corynebacterium_Corynebacterium pseudotuberculosis	No
GCF_002953275.1_ASM295327v1	2009	Brazil	Animal lymphoma scapular	animal	Bacteria_Terrabacteria group_Actinobacteria_Actinomycetia_Corynebacteriales_Corynebacteriaceae_Corynebacterium_Corynebacterium pseudotuberculosis	No
GCF_003544875.1_ASM354487v1	2009	Spain	gill	animal	Bacteria_Proteobacteria_Gammaproteobacteria_Vibrionales_Vibrionaceae_Vibrio_Vibrio alfacsensis	No
GCF_000955665.1_ASM95566v1	2009	South Korea	hindgut	animal	Bacteria_FCB group_Bacteroidetes/Chlorobi group_Bacteroidetes_Flavobacteriia_Flavobacteriales_Weeksellaceae_Elizabethkingia_Elizabethkingia miricola	No
GCF_002139875.1_ASM213987v1	2010	USA	Alpaca, fecal	animal	Bacteria_Proteobacteria_delta/epsilon subdivisions_Epsilonproteobacteria_Campylobacterales_Campylobacteraceae_Campylobacter_unclassified Campylobacter_Campylobacter sp. RM12175	No
GCF_000624395.2_ASM62439v2	2010	Canada	Broiler	animal	Bacteria_Proteobacteria_Gammaproteobacteria_Enterobacterales_Enterobacteriaceae_Salmonella_Salmonella enterica_Salmonella enterica subsp. enterica_Salmonella enterica subsp. enterica serovar Enteritidis_Salmonella enterica subsp. enterica serovar Enteritidis str. EC20120002	No
GCF_001029105.3_ASM102910v3	2010	India	Chicken dung	animal	Bacteria_Proteobacteria_Betaproteobacteria_Burkholderiales_Burkholderiaceae_Pandoraea_Pandoraea faecigallinarum	No
GCF_004323775.1_ASM432377v1	2010	Brazil	large intestine	animal	Bacteria_Terrabacteria group_Actinobacteria_Actinomycetia_Corynebacteriales_Corynebacteriaceae_Corynebacterium_Corynebacterium pseudotuberculosis	No
GCF_003544915.1_ASM354491v1	2010	Spain	Mussels	animal	Bacteria_Proteobacteria_delta/epsilon subdivisions_Epsilonproteobacteria_Campylobacterales_Campylobacteraceae_Arcobacter group_Arcobacter_Arcobacter ellisii	No
GCF_003030025.1_ASM303002v1	2010	Denmark	poultry	animal	Bacteria_Proteobacteria_Gammaproteobacteria_Enterobacterales_Enterobacteriaceae_Escherichia_Escherichia coli	Yes
GCF_000689635.2_ASM68963v2	2010	Norway	sheep	animal	Bacteria_Proteobacteria_Alphaproteobacteria_Rickettsiales_Anaplasmataceae_Anaplasma_phagocytophilum group_Anaplasma phagocytophilum_Anaplasma phagocytophilum str. Norway variant2	No
GCF_013487825.1_ASM1348782v1	2010	Norway	sheep	animal	Bacteria_Proteobacteria_Alphaproteobacteria_Rickettsiales_Anaplasmataceae_Anaplasma_phagocytophilum group_Anaplasma phagocytophilum_Anaplasma phagocytophilum str. Norway variant1	No
GCF_001889285.1_ASM188928v1	2010	China	wild yak dung	animal	Bacteria_Terrabacteria group_Firmicutes_Bacilli_Bacillales_Bacillaceae_Bacillus_Bacillus subtilis group_Bacillus amyloliquefaciens group_Bacillus amyloliquefaciens	No
GCF_001185215.1_ASM118521v1	2010	USA	Shell Egg	animal	Bacteria_Proteobacteria_Gammaproteobacteria_Enterobacterales_Enterobacteriaceae_Salmonella_Salmonella enterica_Salmonella enterica subsp. enterica_Salmonella enterica subsp. enterica serovar Enteritidis	No
GCF_009867015.2_ASM986701v2	2010	France	Bovine adult	animal	Bacteria_Proteobacteria_Gammaproteobacteria_Enterobacterales_Enterobacteriaceae_Escherichia_Escherichia coli	No
GCF_009867035.1_ASM986703v1	2010	France	Bovine adult	animal	Bacteria_Proteobacteria_Gammaproteobacteria_Enterobacterales_Enterobacteriaceae_Escherichia_Escherichia coli	Yes
GCF_014217335.1_ASM1421733v1	2010	USA	gills	animal	Bacteria_Proteobacteria_Gammaproteobacteria_Cellvibrionales_Cellvibrionaceae_Teredinibacter_Teredinibacter purpureus	No
GCF_003076435.1_ASM307643v1	2010	China	weaned piglets	animal	Bacteria_Terrabacteria group_Firmicutes_Bacilli_Lactobacillales_Lactobacillaceae_Lactiplantibacillus_Lactiplantibacillus plantarum	No
GCF_000583875.1_ASM58387v1	2010	Germany	spleen tissue from parrot (Polytelis)	animal	Bacteria_PVC group_Chlamydiae_Chlamydiia_Chlamydiales_Chlamydiaceae_Chlamydia/Chlamydophila group_Chlamydia_Chlamydia avium_Chlamydia avium 10DC88	No
GCF_000803705.1_ASM80370v1	2010	USA	Cattle feces	animal	Bacteria_Proteobacteria_Gammaproteobacteria_Enterobacterales_Enterobacteriaceae_Escherichia_Escherichia coli_Escherichia coli O157:H7_Escherichia coli O157:H7 str. SS52	No
GCF_002813975.1_ASM281397v1	2010	China	chicken	animal	Bacteria_Proteobacteria_Gammaproteobacteria_Enterobacterales_Enterobacteriaceae_Salmonella_Salmonella enterica_Salmonella enterica subsp. enterica_Salmonella enterica subsp. enterica serovar Enteritidis	No
GCF_009739555.1_ASM973955v1	2010	China	tissues	animal	Bacteria_Proteobacteria_Gammaproteobacteria_Pasteurellales_Pasteurellaceae_Pasteurella_Pasteurella multocida	No
GCF_002813995.1_ASM281399v1	2010	China	chicken	animal	Bacteria_Proteobacteria_Gammaproteobacteria_Enterobacterales_Enterobacteriaceae_Salmonella_Salmonella enterica_Salmonella enterica subsp. enterica_Salmonella enterica subsp. enterica serovar Enteritidis	No
GCF_008630635.1_ASM863063v1	2010	Korea	a dead ark clam	animal	Bacteria_Proteobacteria_Gammaproteobacteria_Oceanospirillales_Oceanospirillaceae_Neptunomonas_Neptunomonas concharum	No
GCF_002953955.1_ASM295395v1	2010	Brazil	Animal lymphoma parotid	animal	Bacteria_Terrabacteria group_Actinobacteria_Actinomycetia_Corynebacteriales_Corynebacteriaceae_Corynebacterium_Corynebacterium pseudotuberculosis	No
GCF_002953315.1_ASM295331v1	2010	Brazil	Animal lymphoma retrofaringeo	animal	Bacteria_Terrabacteria group_Actinobacteria_Actinomycetia_Corynebacteriales_Corynebacteriaceae_Corynebacterium_Corynebacterium pseudotuberculosis	No
GCF_006517035.1_ASM651703v1	2010	China	chicken	animal	Bacteria_Proteobacteria_Gammaproteobacteria_Enterobacterales_Enterobacteriaceae_Salmonella_Salmonella enterica_Salmonella enterica subsp. enterica_Salmonella enterica subsp. enterica serovar Indiana	Yes
GCF_000800335.1_ASM80033v1	2011	China	animal	animal	Bacteria_Terrabacteria group_Firmicutes_Bacilli_Bacillales_Listeriaceae_Listeria_Listeria monocytogenes	No
GCF_002116675.1_ASM211667v1	2011	China	animal	animal	Bacteria_Terrabacteria group_Firmicutes_Bacilli_Bacillales_Listeriaceae_Listeria_Listeria monocytogenes	No
GCF_002009235.1_ASM200923v1	2011	Antarctica	antarctic penguin faecal samples	animal	Bacteria_Terrabacteria group_Firmicutes_Bacilli_Bacillales_Planococcaceae_Planococcus_Planococcus faecalis	No
GCF_003076455.1_ASM307645v1	2011	Antarctica	antarctic penguin fecal sample	animal	Bacteria_FCB group_Bacteroidetes/Chlorobi group_Bacteroidetes_Flavobacteriia_Flavobacteriales_Flavobacteriaceae_Flavobacterium_Flavobacterium faecale	No
GCF_000623195.2_ASM62319v2	2011	Canada	Broiler	animal	Bacteria_Proteobacteria_Gammaproteobacteria_Enterobacterales_Enterobacteriaceae_Salmonella_Salmonella enterica_Salmonella enterica subsp. enterica_Salmonella enterica subsp. enterica serovar Enteritidis_Salmonella enterica subsp. enterica serovar Enteritidis str. EC20120005	No
GCF_005221505.1_ASM522150v1	2011		cattle	animal	Bacteria_Proteobacteria_Gammaproteobacteria_Enterobacterales_Enterobacteriaceae_Escherichia_Escherichia coli	No
GCF_005221525.1_ASM522152v1	2011		cattle	animal	Bacteria_Proteobacteria_Gammaproteobacteria_Enterobacterales_Enterobacteriaceae_Escherichia_Escherichia coli	No
GCF_005221545.1_ASM522154v1	2011		cattle	animal	Bacteria_Proteobacteria_Gammaproteobacteria_Enterobacterales_Enterobacteriaceae_Escherichia_Escherichia coli	No
GCF_005221565.1_ASM522156v1	2011		cattle	animal	Bacteria_Proteobacteria_Gammaproteobacteria_Enterobacterales_Enterobacteriaceae_Escherichia_Escherichia coli	No
GCF_005221585.1_ASM522158v1	2011		cattle	animal	Bacteria_Proteobacteria_Gammaproteobacteria_Enterobacterales_Enterobacteriaceae_Escherichia_Escherichia coli	No
GCF_014705905.1_ASM1470590v1	2011	USA	chicken	animal	Bacteria_Proteobacteria_delta/epsilon subdivisions_Epsilonproteobacteria_Campylobacterales_Campylobacteraceae_Campylobacter_Campylobacter coli	No
GCF_003076475.1_ASM307647v1	2011	Antarctica	faeces of Antarctic penguins	animal	Bacteria_FCB group_Bacteroidetes/Chlorobi group_Bacteroidetes_Flavobacteriia_Flavobacteriales_Flavobacteriaceae_Flavobacterium_Flavobacterium kingsejongi	No
GCF_013201825.1_ASM1320182v1	2011	Spain	Mussels	animal	Bacteria_Proteobacteria_delta/epsilon subdivisions_Epsilonproteobacteria_Campylobacterales_Campylobacteraceae_Arcobacter group_Halarcobacter_Halarcobacter ebronensis	No
GCF_013283835.1_ASM1328383v1	2011	Norway	Scallop larva	animal	Bacteria_Proteobacteria_delta/epsilon subdivisions_Epsilonproteobacteria_Campylobacterales_Campylobacteraceae_Arcobacter group_Poseidonibacter_Poseidonibacter lekithochrous	No
GCF_002762135.3_ASM276213v3	2011	Taiwan	sick pig	animal	Bacteria_Proteobacteria_Gammaproteobacteria_Enterobacterales_Enterobacteriaceae_Salmonella_Salmonella enterica_Salmonella enterica subsp. enterica_Salmonella enterica subsp. enterica serovar Typhimurium	Yes
GCF_001623845.1_ASM162384v1	2011	USA	bovine adipose trim	animal	Bacteria_Proteobacteria_Gammaproteobacteria_Enterobacterales_Enterobacteriaceae_Salmonella_Salmonella enterica_Salmonella enterica subsp. enterica_Salmonella enterica subsp. enterica serovar Typhimurium_Salmonella enterica subsp. enterica serovar Typhimurium str. USDA-ARS-USMARC-1896	No
GCF_001021065.1_ASM102106v1	2011	Sweden	uterus of a maiden mare	animal	Bacteria_Terrabacteria group_Actinobacteria_Actinomycetia_Corynebacteriales_Corynebacteriaceae_Corynebacterium_Corynebacterium uterequi	No
GCF_000761135.1_ASM76113v1	2011	USA	bee gut	animal	Bacteria_Terrabacteria group_Firmicutes_Bacilli_Lactobacillales_Lactobacillaceae_Lactobacillus_unclassified Lactobacillus_Lactobacillus sp. wkB8	No
GCF_000973545.1_ASM97354v1	2011	USA	ant colony in branch	animal	Bacteria_Proteobacteria_Gammaproteobacteria_Enterobacterales_Enterobacteriaceae_Enterobacteriaceae incertae sedis_ant, tsetse, mealybug, aphid, etc. endosymbionts_ant endosymbionts_Candidatus Blochmannia_unclassified Candidatus Blochmannia endosymbionts_Blochmannia endosymbiont of Camponotus (Colobopsis) obliquus	No
GCF_001975305.1_ASM197530v1	2011	Canada	Meleagris	animal	Bacteria_Proteobacteria_Gammaproteobacteria_Enterobacterales_Enterobacteriaceae_Salmonella_Salmonella enterica_Salmonella enterica subsp. enterica_Salmonella enterica subsp. enterica serovar Bardo	No
GCF_009866825.1_ASM986682v1	2011	Japan	Heart	animal	Bacteria_Terrabacteria group_Firmicutes_Bacilli_Lactobacillales_Streptococcaceae_Streptococcus_unclassified Streptococcus_Streptococcus sp. DAT741	No
GCF_008824145.1_ASM882414v1	2011	USA	tunicate	animal	Bacteria_Terrabacteria group_Actinobacteria_Actinomycetia_Streptosporangiales_Thermomonosporaceae_Actinomadura_unclassified Actinomadura_Actinomadura sp. WMMB 499	No
GCF_001708575.1_ASM170857v1	2011	Switzerland	Swiss alpine Ibex feces	animal	Bacteria_Proteobacteria_Gammaproteobacteria_Enterobacterales_Yersiniaceae_Yersinia_Yersinia enterocolitica	No
GCF_001610755.1_ASM161075v1	2011	China	pheasant duodenum	animal	Bacteria_Proteobacteria_Gammaproteobacteria_Enterobacterales_Enterobacteriaceae_Escherichia_Escherichia coli_Escherichia coli str. Sanji	Yes
GCF_002163815.1_ASM216381v1	2011	China	elk droppings	animal	Bacteria_Terrabacteria group_Firmicutes_Bacilli_Bacillales_Bacillaceae_Bacillus_Bacillus subtilis group_Bacillus subtilis	No
GCF_009646155.1_ASM964615v1	2011	USA	bovine lung affected by bovine	animal	Bacteria_Proteobacteria_Gammaproteobacteria_Pasteurellales_Pasteurellaceae_Pasteurella_Pasteurella multocida	Yes
GCF_003095635.1_ASM309563v1	2011	China	chicken	animal	Bacteria_Proteobacteria_Gammaproteobacteria_Enterobacterales_Enterobacteriaceae_Escherichia_Escherichia coli	No
GCF_000706685.1_ASM70668v1	2012	Hong Kong	Animal faecal matter	animal	Bacteria_Terrabacteria group_Firmicutes_Bacilli_Bacillales_Staphylococcaceae_Staphylococcus_Staphylococcus xylosus	No
GCF_015338205.1_ASM1533820v1	2012	Russia	Ctenophtalmus intermedius	animal	Bacteria_Proteobacteria_Gammaproteobacteria_Enterobacterales_Yersiniaceae_Yersinia_Yersinia pseudotuberculosis complex_Yersinia pestis	No
GCF_002025125.1_ASM202512v1	2012	Germany	fatting pig at farm	animal	Bacteria_Terrabacteria group_Firmicutes_Bacilli_Bacillales_Staphylococcaceae_Staphylococcus_Staphylococcus aureus	No
GCF_005157325.1_ASM515732v1	2012	China	feces from post-weaning diarrhea of	animal	Bacteria_Proteobacteria_Gammaproteobacteria_Enterobacterales_Morganellaceae_Providencia_Providencia heimbachae	No
GCF_003354405.1_ASM335440v1	2012	Canada	feeder lung	animal	Bacteria_Terrabacteria group_Tenericutes_Mollicutes_Mycoplasmatales_Mycoplasmataceae_Mycoplasmopsis_Mycoplasma bovis	No
GCF_003354485.1_ASM335448v1	2012	Canada	feeder lung	animal	Bacteria_Terrabacteria group_Tenericutes_Mollicutes_Mycoplasmatales_Mycoplasmataceae_Mycoplasmopsis_Mycoplasma bovis	No
GCF_002357155.1_ASM235715v1	2012		isolated from Haemaphysalis hystricis	animal	Bacteria_Proteobacteria_Alphaproteobacteria_Rickettsiales_Rickettsiaceae_Rickettsieae_Rickettsia_spotted fever group_Rickettsia japonica	No
GCF_011492925.1_ASM1149292v1	2012	Australia	Nest scat	animal	Bacteria_Proteobacteria_Gammaproteobacteria_Enterobacterales_Enterobacteriaceae_Escherichia_Escherichia coli	No
GCF_003071545.1_ASM307154v1	2012	Germany	wild bird	animal	Bacteria_Proteobacteria_Gammaproteobacteria_Enterobacterales_Enterobacteriaceae_Salmonella_Salmonella enterica_Salmonella enterica subsp. enterica_Salmonella enterica subsp. enterica serovar Corvallis	Yes
GCF_000747525.1_ASM74752v1	2012	USA	wing	animal	Bacteria_FCB group_Bacteroidetes/Chlorobi group_Bacteroidetes_Sphingobacteriia_Sphingobacteriales_Sphingobacteriaceae_Sphingobacterium_unclassified Sphingobacterium_Sphingobacterium sp. ML3W	No
GCF_014396385.1_ASM1439638v1	2012	South Korea	cow dung	animal	Bacteria_Terrabacteria group_Actinobacteria_Actinomycetia_Micrococcales_Microbacteriaceae_Leucobacter_Leucobacter denitrificans	No
GCF_002812405.1_ASM281240v1	2012	South Africa	fungus-growing termite nest	animal	Bacteria_Terrabacteria group_Actinobacteria_Actinomycetia_Streptomycetales_Streptomycetaceae_Streptomyces_unclassified Streptomyces_Streptomyces sp. M56	No
GCF_001685435.2_ASM168543v3	2012	South Korea	fermented anchovy (Engraulis japonica)	animal	Bacteria_Terrabacteria group_Firmicutes_Bacilli_Bacillales_Bacillaceae_Salimicrobium_Salimicrobium jeotgali	No
GCF_010092585.1_ASM1009258v1	2012	Chile	ENVO:01000312	animal	Bacteria_Proteobacteria_Gammaproteobacteria_Thiotrichales_Piscirickettsiaceae_Piscirickettsia_Piscirickettsia salmonis	No
GCF_000737515.1_ASM73751v1	2012	China	silkworm feces	animal	Bacteria_FCB group_Bacteroidetes/Chlorobi group_Bacteroidetes_Cytophagia_Cytophagales_Hymenobacteraceae_Hymenobacter_unclassified Hymenobacter_Hymenobacter sp. APR13	No
GCF_000300045.1_ASM30004v1	2012	China	ticks	animal	Bacteria_Spirochaetes_Spirochaetia_Spirochaetales_Borreliaceae_Borreliella_Borreliella garinii_Borreliella garinii NMJW1	No
GCF_003391255.1_ASM339125v1	2012	China	fish spleen	animal	Bacteria_Proteobacteria_Gammaproteobacteria_Pseudomonadales_Pseudomonadaceae_Pseudomonas_Pseudomonas putida group_Pseudomonas plecoglossicida	No
GCF_001983935.1_ASM198393v1	2012	Germany	crustacean shell	animal	Bacteria_PVC group_Planctomycetes_Planctomycetia_Planctomycetales_Planctomycetaceae_Fuerstia_Fuerstia marisgermanicae	No
GCF_003722195.1_ASM372219v1	2012	Turkey	Cattle carcass	animal	Bacteria_Proteobacteria_Gammaproteobacteria_Enterobacterales_Enterobacteriaceae_Escherichia_Escherichia coli_Escherichia coli O157:H7	No
GCF_003351885.1_ASM335188v1	2012	China	shrimp	animal	Bacteria_Proteobacteria_Gammaproteobacteria_Vibrionales_Vibrionaceae_Vibrio_Vibrio harveyi group_Vibrio parahaemolyticus	No
GCF_003586045.1_E.coli_isolate	2012	Switzerland	ob/ob mice	animal	Bacteria_Proteobacteria_Gammaproteobacteria_Enterobacterales_Enterobacteriaceae_Escherichia_Escherichia coli_Escherichia coli M8	No
GCF_009950125.1_ASM995012v1	2012	China	pig	animal	Bacteria_Proteobacteria_Gammaproteobacteria_Enterobacterales_Enterobacteriaceae_Escherichia_Escherichia coli	No
GCF_003957745.1_ASM395774v1	2012	Thailand	Hepatopancreas of EMS shrimp	animal	Bacteria_Proteobacteria_Gammaproteobacteria_Alteromonadales_Shewanellaceae_Shewanella_Shewanella khirikhana	No
GCF_000877815.1_ASM87781v1	2012	China	Waxworms gut	animal	Bacteria_Terrabacteria group_Firmicutes_Bacilli_Bacillales_Bacillaceae_Bacillus_unclassified Bacillus_Bacillus sp. YP1	No
GCF_001307195.1_ASM130719v1	2012	Germany	horse dung	animal	Bacteria_Proteobacteria_Gammaproteobacteria_Pseudomonadales_Moraxellaceae_Acinetobacter_Acinetobacter equi	No
GCF_001870065.1_ASM187006v1	2012	China	digestive tract of healthy swine	animal	Bacteria_Terrabacteria group_Firmicutes_Bacilli_Bacillales_Bacillaceae_Weizmannia_Weizmannia coagulans	No
GCF_009936175.1_ASM993617v1	2012	Japan	blood of Japanese macaque (Macaca	animal	Bacteria_Proteobacteria_Alphaproteobacteria_Rhizobiales_Bartonellaceae_Bartonella_Bartonella quintana	No
GCF_001620335.1_ASM162033v2	2012	Argentina	Galleria mellonella hemolymph	animal	Bacteria_Proteobacteria_Gammaproteobacteria_Enterobacterales_Morganellaceae_Photorhabdus_Photorhabdus laumondii_Photorhabdus laumondii subsp. laumondii	No
GCF_001611865.1_ASM161186v1	2012	China	Lesioned lung of an infected beef	animal	Bacteria_Terrabacteria group_Tenericutes_Mollicutes_Mycoplasmatales_Mycoplasmataceae_Mycoplasmopsis_Mycoplasma bovis	No
GCF_004768585.1_ASM476858v1	2012	Canada	Avian	animal	Bacteria_Proteobacteria_Gammaproteobacteria_Enterobacterales_Enterobacteriaceae_Salmonella_Salmonella enterica_Salmonella enterica subsp. enterica_Salmonella enterica subsp. enterica serovar Senftenberg	No
GCF_001700855.1_ASM170085v1	2013	Hong Kong	animal feces	animal	Bacteria_Proteobacteria_Gammaproteobacteria_Enterobacterales_Enterobacteriaceae_Raoultella_Raoultella ornithinolytica	No
GCF_004332015.1_ASM433201v1	2013	USA	animal-swine-sow	animal	Bacteria_Terrabacteria group_Firmicutes_Bacilli_Lactobacillales_Enterococcaceae_Enterococcus_Enterococcus faecalis	No
GCF_000477415.1_ASM47741v1	2013	USA	blood of a naturally infected pig	animal	Bacteria_Terrabacteria group_Tenericutes_Mollicutes_Mycoplasmatales_Mycoplasmataceae_Mycoplasma_Mycoplasma parvum_Mycoplasma parvum str. Indiana	No
GCF_004114895.1_ASM411489v1	2013	Poland	choana of white stork nestling	animal	Bacteria_Terrabacteria group_Actinobacteria_Actinomycetia_Corynebacteriales_Corynebacteriaceae_Corynebacterium_Corynebacterium pelargi	No
GCF_003354345.1_ASM335434v1	2013	Canada	cow lung	animal	Bacteria_Terrabacteria group_Tenericutes_Mollicutes_Mycoplasmatales_Mycoplasmataceae_Mycoplasmopsis_Mycoplasma bovis	No
GCF_003354365.1_ASM335436v1	2013	Canada	feeder bull joint	animal	Bacteria_Terrabacteria group_Tenericutes_Mollicutes_Mycoplasmatales_Mycoplasmataceae_Mycoplasmopsis_Mycoplasma bovis	No
GCF_009931315.1_ASM993131v1	2013	China	fish	animal	Bacteria_Proteobacteria_Gammaproteobacteria_Pseudomonadales_Moraxellaceae_Acinetobacter_Acinetobacter calcoaceticus/baumannii complex_Acinetobacter pittii	No
GCF_011220525.1_PaenibacERICV_HGAP3_2SC	2013	Spain	foul brood	animal	Bacteria_Terrabacteria group_Firmicutes_Bacilli_Bacillales_Paenibacillaceae_Paenibacillus_Paenibacillus larvae_Paenibacillus larvae subsp. larvae	No
GCF_001278905.1_ASM127890v1	2013	Hong Kong	giant panda feces	animal	Bacteria_Proteobacteria_Gammaproteobacteria_Enterobacterales_Enterobacteriaceae_Klebsiella_Klebsiella quasipneumoniae	No
GCF_001280925.1_ASM128092v1	2013	Hong Kong	giant panda feces	animal	Bacteria_Proteobacteria_Gammaproteobacteria_Enterobacterales_Enterobacteriaceae_Klebsiella_Klebsiella quasipneumoniae	No
GCF_000987925.1_ASM98792v1	2013		gill of flatfish	animal	Bacteria_Proteobacteria_Gammaproteobacteria_Enterobacterales_Yersiniaceae_Yersinia_Yersinia enterocolitica	No
GCF_013365475.1_ASM1336547v1	2013	Venezuela	Hydrochoerus hydrochaeris	animal	Bacteria_Proteobacteria_Alphaproteobacteria_Rickettsiales_Anaplasmataceae_Wolbachieae_Wolbachia_unclassified Wolbachia_Wolbachia endosymbiont of Cruorifilaria tuberocauda	No
GCF_003354325.1_ASM335432v1	2013	Canada	joint	animal	Bacteria_Terrabacteria group_Tenericutes_Mollicutes_Mycoplasmatales_Mycoplasmataceae_Mycoplasmopsis_Mycoplasma bovis	No
GCF_013391185.1_ASM1339118v1	2013	France	Mice - CTX treated	animal	Bacteria_Terrabacteria group_Firmicutes_Bacilli_Lactobacillales_Enterococcaceae_Enterococcus_Enterococcus hirae	No
GCF_014843075.1_ASM1484307v1	2013	Germany	pig	animal	Bacteria_Terrabacteria group_Firmicutes_Bacilli_Lactobacillales_Streptococcaceae_Streptococcus_Streptococcus suis	No
GCF_900149385.2_4-29b_chromosome	2013	Switzerland	porcine rectal swab	animal	Bacteria_PVC group_Chlamydiae_Chlamydiia_Chlamydiales_Chlamydiaceae_Chlamydia/Chlamydophila group_Chlamydia_Chlamydia suis	No
GCF_900149465.2_3-25b_chromosome	2013	Switzerland	porcine rectal swab	animal	Bacteria_PVC group_Chlamydiae_Chlamydiia_Chlamydiales_Chlamydiaceae_Chlamydia/Chlamydophila group_Chlamydia_Chlamydia suis	No
GCF_900149505.2_9-1b_chromosome	2013	Switzerland	porcine rectal swab	animal	Bacteria_PVC group_Chlamydiae_Chlamydiia_Chlamydiales_Chlamydiaceae_Chlamydia/Chlamydophila group_Chlamydia_Chlamydia suis	No
GCF_900149625.2_5-27b_chromosome	2013	Switzerland	porcine rectal swab	animal	Bacteria_PVC group_Chlamydiae_Chlamydiia_Chlamydiales_Chlamydiaceae_Chlamydia/Chlamydophila group_Chlamydia_Chlamydia suis	No
GCF_002749475.1_ASM274947v1	2013	China	spleen of an aborted yak fetus	animal	Bacteria_Proteobacteria_Alphaproteobacteria_Rhizobiales_Brucellaceae_Brucella_Brucella suis	No
GCF_002009215.1_ASM200921v1	2013	China	Tibetan antilope	animal	Bacteria_Terrabacteria group_Tenericutes_Mollicutes_Mycoplasmatales_Mycoplasmataceae_Mycoplasma_Mycoplasma mycoides group_Mycoplasma capricolum_Mycoplasma capricolum subsp. capripneumoniae	No
GCF_004768525.1_ASM476852v1	2013	Finland	whole insect	animal	Bacteria_Proteobacteria_Gammaproteobacteria_Enterobacterales_Morganellaceae_Arsenophonus_Arsenophonus nasoniae	No
GCF_013201605.1_ASM1320160v1	2013	Chile	Wild bird feces	animal	Bacteria_Proteobacteria_delta/epsilon subdivisions_Epsilonproteobacteria_Campylobacterales_Campylobacteraceae_Campylobacter_Campylobacter ornithocola	No
GCF_001900195.1_ASM190019v1	2013	United Kingdom	murine model	animal	Bacteria_Proteobacteria_Gammaproteobacteria_Pseudomonadales_Pseudomonadaceae_Pseudomonas_Pseudomonas aeruginosa group_Pseudomonas aeruginosa	No
GCF_001900225.1_ASM190022v1	2013	United Kingdom	murine model	animal	Bacteria_Proteobacteria_Gammaproteobacteria_Pseudomonadales_Pseudomonadaceae_Pseudomonas_Pseudomonas aeruginosa group_Pseudomonas aeruginosa	No
GCF_002966755.1_ASM296675v1	2013		roadside hawk 11	animal	Bacteria_Proteobacteria_Gammaproteobacteria_Enterobacterales_Enterobacteriaceae_Escherichia_Escherichia coli	No
GCF_000742795.1_ASM74279v1	2013	China	pig leung	animal	Bacteria_Proteobacteria_Gammaproteobacteria_Pasteurellales_Pasteurellaceae_Glaesserella_Glaesserella parasuis	No
GCF_001553895.1_ASM155389v1	2013	Brazil	Larva	animal	Bacteria_Terrabacteria group_Firmicutes_Bacilli_Bacillales_Bacillaceae_Bacillus_unclassified Bacillus_Bacillus sp. SDLI1	No
GCF_003072465.1_ASM307246v1	2013	Philippines	female Sarcophaga sp. gut	animal	Bacteria_Proteobacteria_Betaproteobacteria_Betaproteobacteria incertae sedis_Candidatus Kinetoplastibacterium_Candidatus Kinetoplastibacterium sorsogonicusi	No
GCF_006517075.1_ASM651707v1	2013	China	chicken	animal	Bacteria_Proteobacteria_Gammaproteobacteria_Enterobacterales_Enterobacteriaceae_Salmonella_Salmonella enterica_Salmonella enterica subsp. enterica_Salmonella enterica subsp. enterica serovar Indiana	Yes
GCF_007752135.1_ASM775213v1	2013	Germany	jellyfish	animal	Bacteria_PVC group_Planctomycetes_Planctomycetia_Pirellulales_Pirellulaceae_Aureliella_Aureliella helgolandensis	No
GCF_001294645.1_ASM129464v1	2013	Costa Rica	Exoskeleton of ant	animal	Bacteria_Terrabacteria group_Actinobacteria_Actinomycetia_Pseudonocardiales_Pseudonocardiaceae_Pseudonocardia_unclassified Pseudonocardia_Pseudonocardia sp. HH130629-09	No
GCF_001698125.1_ASM169812v1	2013	Costa Rica	exoskeleton of ant	animal	Bacteria_Terrabacteria group_Actinobacteria_Actinomycetia_Pseudonocardiales_Pseudonocardiaceae_Pseudonocardia_unclassified Pseudonocardia_Pseudonocardia sp. HH130630-07	No
GCF_006874665.1_ASM687466v1	2013	China	fresh intestinal feces	animal	Bacteria_Terrabacteria group_Firmicutes_Bacilli_Lactobacillales_Lactobacillaceae_Limosilactobacillus_Limosilactobacillus reuteri	No
GCF_001558995.2_ASM155899v2	2013	USA	fecal beef calf	animal	Bacteria_Proteobacteria_Gammaproteobacteria_Enterobacterales_Enterobacteriaceae_Escherichia_Escherichia coli_Escherichia coli O157:H7	No
GCF_001692575.1_ASM169257v1	2013	Canada	Chicken feces	animal	Bacteria_Proteobacteria_Gammaproteobacteria_Enterobacterales_Enterobacteriaceae_Salmonella_Salmonella enterica_Salmonella enterica subsp. enterica_Salmonella enterica subsp. enterica serovar Heidelberg	No
GCF_001692595.1_ASM169259v1	2013	Canada	Chicken feces	animal	Bacteria_Proteobacteria_Gammaproteobacteria_Enterobacterales_Enterobacteriaceae_Salmonella_Salmonella enterica_Salmonella enterica subsp. enterica_Salmonella enterica subsp. enterica serovar Heidelberg	No
GCF_001692515.1_ASM169251v1	2013	Canada	Chicken feces	animal	Bacteria_Proteobacteria_Gammaproteobacteria_Enterobacterales_Enterobacteriaceae_Salmonella_Salmonella enterica_Salmonella enterica subsp. enterica_Salmonella enterica subsp. enterica serovar Heidelberg	No
GCF_001692615.1_ASM169261v1	2013	Canada	Chicken feces	animal	Bacteria_Proteobacteria_Gammaproteobacteria_Enterobacterales_Enterobacteriaceae_Salmonella_Salmonella enterica_Salmonella enterica subsp. enterica_Salmonella enterica subsp. enterica serovar Heidelberg	No
GCF_009708215.1_ASM970821v1	2013	China	feces of bats	animal	Bacteria_Terrabacteria group_Actinobacteria_Actinomycetia_Micrococcales_Ruaniaceae_Haloactinobacterium_unclassified Haloactinobacterium_Haloactinobacterium sp. HY164	No
GCF_001708305.1_ASM170830v1	2013	China	from the respiratory tract of Marmota	animal	Bacteria_Terrabacteria group_Firmicutes_Bacilli_Lactobacillales_Streptococcaceae_Streptococcus_Streptococcus himalayensis	No
GCF_007833255.1_ASM783325v1	2013	China	blood from piglet with acute sepsis	animal	Bacteria_Proteobacteria_Gammaproteobacteria_Enterobacterales_Enterobacteriaceae_Escherichia_Escherichia coli	No
GCF_902459825.2_MB3601_COMBINED_annotated	2014	France	animal organ	animal	Bacteria_Terrabacteria group_Actinobacteria_Actinomycetia_Corynebacteriales_Mycobacteriaceae_Mycobacterium_Mycobacterium tuberculosis complex_Mycobacterium tuberculosis_Mycobacterium tuberculosis variant bovis	No
GCF_017164755.1_ASM1716475v1	2014	United Kingdom	Bovine Faeces	animal	Bacteria_Proteobacteria_Gammaproteobacteria_Enterobacterales_Enterobacteriaceae_Escherichia_Escherichia coli_Escherichia coli O157:H7	No
GCF_017164775.1_ASM1716477v1	2014	United Kingdom	Bovine Faeces	animal	Bacteria_Proteobacteria_Gammaproteobacteria_Enterobacterales_Enterobacteriaceae_Escherichia_Escherichia coli_Escherichia coli O157:H7	No
GCF_017164795.1_ASM1716479v1	2014	United Kingdom	Bovine Faeces	animal	Bacteria_Proteobacteria_Gammaproteobacteria_Enterobacterales_Enterobacteriaceae_Escherichia_Escherichia coli_Escherichia coli O157:H7	No
GCF_017164815.1_ASM1716481v1	2014	United Kingdom	Bovine Faeces	animal	Bacteria_Proteobacteria_Gammaproteobacteria_Enterobacterales_Enterobacteriaceae_Escherichia_Escherichia coli_Escherichia coli O157:H7	No
GCF_017164835.1_ASM1716483v1	2014	United Kingdom	Bovine Faeces	animal	Bacteria_Proteobacteria_Gammaproteobacteria_Enterobacterales_Enterobacteriaceae_Escherichia_Escherichia coli_Escherichia coli O157:H7	No
GCF_017164855.1_ASM1716485v1	2014	United Kingdom	Bovine Faeces	animal	Bacteria_Proteobacteria_Gammaproteobacteria_Enterobacterales_Enterobacteriaceae_Escherichia_Escherichia coli_Escherichia coli O157:H7	No
GCF_017164875.1_ASM1716487v1	2014	United Kingdom	Bovine Faeces	animal	Bacteria_Proteobacteria_Gammaproteobacteria_Enterobacterales_Enterobacteriaceae_Escherichia_Escherichia coli_Escherichia coli O157:H7	No
GCF_017164895.1_ASM1716489v1	2014	United Kingdom	Bovine Faeces	animal	Bacteria_Proteobacteria_Gammaproteobacteria_Enterobacterales_Enterobacteriaceae_Escherichia_Escherichia coli_Escherichia coli O157:H7	No
GCF_017164915.1_ASM1716491v1	2014	United Kingdom	Bovine Faeces	animal	Bacteria_Proteobacteria_Gammaproteobacteria_Enterobacterales_Enterobacteriaceae_Escherichia_Escherichia coli_Escherichia coli O157:H7	No
GCF_017164935.1_ASM1716493v1	2014	United Kingdom	Bovine Faeces	animal	Bacteria_Proteobacteria_Gammaproteobacteria_Enterobacterales_Enterobacteriaceae_Escherichia_Escherichia coli_Escherichia coli O157:H7	No
GCF_017164955.1_ASM1716495v1	2014	United Kingdom	Bovine Faeces	animal	Bacteria_Proteobacteria_Gammaproteobacteria_Enterobacterales_Enterobacteriaceae_Escherichia_Escherichia coli_Escherichia coli O157:H7	No
GCF_017165215.1_ASM1716521v1	2014	United Kingdom	Bovine Faeces	animal	Bacteria_Proteobacteria_Gammaproteobacteria_Enterobacterales_Enterobacteriaceae_Escherichia_Escherichia coli_Escherichia coli O157:H7	No
GCF_017132755.1_ASM1713275v1	2014	Japan	feces of a piglet	animal	Bacteria_Terrabacteria group_Actinobacteria_Actinomycetia_Bifidobacteriales_Bifidobacteriaceae_Bifidobacterium_Bifidobacterium longum_Bifidobacterium longum subsp. suillum	No
GCF_003354265.1_ASM335426v1	2014	Canada	feeder lung	animal	Bacteria_Terrabacteria group_Tenericutes_Mollicutes_Mycoplasmatales_Mycoplasmataceae_Mycoplasmopsis_Mycoplasma bovis	No
GCF_003354285.1_ASM335428v1	2014	Canada	feeder lung	animal	Bacteria_Terrabacteria group_Tenericutes_Mollicutes_Mycoplasmatales_Mycoplasmataceae_Mycoplasmopsis_Mycoplasma bovis	No
GCF_003354425.1_ASM335442v1	2014	Canada	feeder lung	animal	Bacteria_Terrabacteria group_Tenericutes_Mollicutes_Mycoplasmatales_Mycoplasmataceae_Mycoplasmopsis_Mycoplasma bovis	No
GCF_003606345.3_ASM360634v3	2014	Israel	Flea	animal	Bacteria_Proteobacteria_Alphaproteobacteria_Rhizobiales_Bartonellaceae_Bartonella_Bartonella krasnovii	No
GCF_001660585.1_ASM166058v1	2014	USA	gut flora of female BALB/c mice	animal	Bacteria_Proteobacteria_Gammaproteobacteria_Enterobacterales_Enterobacteriaceae_Escherichia_Escherichia coli	No
GCF_004332035.1_ASM433203v1	2014	USA	Heifers	animal	Bacteria_Terrabacteria group_Firmicutes_Bacilli_Lactobacillales_Enterococcaceae_Enterococcus_Enterococcus faecalis	No
GCF_002079945.1_ASM207994v1	2014	USA	hindgut	animal	Bacteria_Proteobacteria_Alphaproteobacteria_Rhodospirillales_Acetobacteraceae_Parasaccharibacter_Parasaccharibacter apium	No
GCF_011996525.1_ASM1199652v1	2014	Canada	joint from feeder animal	animal	Bacteria_Terrabacteria group_Tenericutes_Mollicutes_Mycoplasmatales_Mycoplasmataceae_Mycoplasmopsis_Mycoplasma bovis	No
GCF_004006195.1_ASM400619v1	2014	Italy	placenta	animal	Bacteria_Proteobacteria_Gammaproteobacteria_Legionellales_Coxiellaceae_Coxiella_Coxiella burnetii	No
GCF_008807915.1_ASM880791v1	2014	USA	placenta	animal	Bacteria_Terrabacteria group_Firmicutes_Bacilli_Bacillales_Listeriaceae_Listeria_Listeria monocytogenes	No
GCF_001647675.1_ASM164767v1	2014	Germany	tracheal swab from cat-captured mouse	animal	Bacteria_Proteobacteria_Gammaproteobacteria_Pseudomonadales_Moraxellaceae_Acinetobacter_unclassified Acinetobacter_Acinetobacter sp. NCu2D-2	No
GCF_002191615.1_ASM219161v1	2014	Turkey	Turkey	animal	Bacteria_Proteobacteria_Alphaproteobacteria_Rhizobiales_Brucellaceae_Brucella_Brucella melitensis	No
GCF_002191655.1_ASM219165v1	2014	Turkey	Turkey	animal	Bacteria_Proteobacteria_Alphaproteobacteria_Rhizobiales_Brucellaceae_Brucella_Brucella melitensis	No
GCF_002191675.1_ASM219167v1	2014	Turkey	Turkey	animal	Bacteria_Proteobacteria_Alphaproteobacteria_Rhizobiales_Brucellaceae_Brucella_Brucella melitensis	No
GCF_002191755.1_ASM219175v1	2014	Turkey	Turkey	animal	Bacteria_Proteobacteria_Alphaproteobacteria_Rhizobiales_Brucellaceae_Brucella_Brucella melitensis	No
GCF_002192155.1_ASM219215v1	2014	Turkey	Turkey	animal	Bacteria_Proteobacteria_Alphaproteobacteria_Rhizobiales_Brucellaceae_Brucella_Brucella melitensis	No
GCF_001545095.1_ASM154509v1	2014	South Korea	larva	animal	Bacteria_Terrabacteria group_Firmicutes_Erysipelotrichia_Erysipelotrichales_Erysipelotrichaceae_Erysipelothrix_Erysipelothrix larvae	No
GCF_014898155.1_ASM1489815v1	2014	Italy	fresh feces of black lemurs housed	animal	Bacteria_Terrabacteria group_Actinobacteria_Actinomycetia_Bifidobacteriales_Bifidobacteriaceae_Bifidobacterium_Bifidobacterium eulemuris	No
GCF_002005425.1_ASM200542v1	2014	South Korea	blood cockle	animal	Bacteria_FCB group_Bacteroidetes/Chlorobi group_Bacteroidetes_Flavobacteriia_Flavobacteriales_Flavobacteriaceae_Polaribacter_unclassified Polaribacter_Polaribacter sp. BM10	No
GCF_015243435.1_ASM1524343v1	2014	Germany	cat	animal	Bacteria_Terrabacteria group_Firmicutes_Bacilli_Bacillales_Staphylococcaceae_Staphylococcus_Staphylococcus capitis	No
GCF_009758075.1_ASM975807v1	2014	South Korea	Rumen fluid	animal	Bacteria_Terrabacteria group_Firmicutes_Bacilli_Lactobacillales_Streptococcaceae_Streptococcus_Streptococcus equinus	No
GCF_009792335.1_ASM979233v1	2014	South Korea	Rumen fluid	animal	Bacteria_Terrabacteria group_Firmicutes_Bacilli_Lactobacillales_Streptococcaceae_Streptococcus_unclassified Streptococcus_Streptococcus sp. CNU 77-61	No
GCF_015708655.1_ASM1570865v1	2014	USA	pupal cells	animal	Bacteria_Proteobacteria_Gammaproteobacteria_Enterobacterales_Yersiniaceae_Serratia_Serratia marcescens	No
GCF_014879275.1_ASM1487927v1	2014	Brazil	Bat guano from cave soil	animal	Bacteria_Terrabacteria group_Firmicutes_Bacilli_Bacillales_Bacillaceae_Bacillus_Bacillus subtilis group_Bacillus subtilis	No
GCF_002101355.1_ASM210135v1	2014	USA	Calf Liver	animal	Bacteria_Proteobacteria_delta/epsilon subdivisions_Epsilonproteobacteria_Campylobacterales_Campylobacteraceae_Campylobacter_Campylobacter jejuni	No
GCF_002946375.1_ASM294637v1	2014	France	carcass	animal	Bacteria_Proteobacteria_Gammaproteobacteria_Enterobacterales_Enterobacteriaceae_Salmonella_Salmonella enterica_Salmonella enterica subsp. enterica_Salmonella enterica subsp. enterica serovar Derby	No
GCF_002163655.1_ASM216365v1	2014	USA	porcine	animal	Bacteria_Proteobacteria_Gammaproteobacteria_Enterobacterales_Enterobacteriaceae_Escherichia_Escherichia coli	No
GCF_002163695.1_ASM216369v1	2014	USA	porcine	animal	Bacteria_Proteobacteria_Gammaproteobacteria_Enterobacterales_Enterobacteriaceae_Escherichia_Escherichia coli	No
GCF_002163935.1_ASM216393v1	2014	USA	porcine	animal	Bacteria_Proteobacteria_Gammaproteobacteria_Enterobacterales_Enterobacteriaceae_Escherichia_Escherichia coli	No
GCF_002163955.1_ASM216395v1	2014	USA	porcine	animal	Bacteria_Proteobacteria_Gammaproteobacteria_Enterobacterales_Enterobacteriaceae_Escherichia_Escherichia coli	No
GCF_001281085.1_ASM128108v1	2014	China	goat lung tissue	animal	Bacteria_Terrabacteria group_Actinobacteria_Actinomycetia_Actinomycetales_Actinomycetaceae_Trueperella_Trueperella pyogenes	No
GCF_012052445.1_ASM1205244v1	2014	China	Pig product	animal	Bacteria_Proteobacteria_Gammaproteobacteria_Enterobacterales_Enterobacteriaceae_Salmonella_Salmonella enterica_Salmonella enterica subsp. enterica_Salmonella enterica subsp. enterica serovar Indiana	Yes
GCF_007183175.1_ASM718317v1	2014	Japan	marine fish intestine	animal	Bacteria_Proteobacteria_Gammaproteobacteria_Cellvibrionales_Microbulbiferaceae_Microbulbifer_unclassified Microbulbifer_Microbulbifer sp. GL-2	No
GCF_009883815.1_ASM988381v1	2014	China	AHPND infected Litopenaeus vannamei	animal	Bacteria_Proteobacteria_Gammaproteobacteria_Vibrionales_Vibrionaceae_Vibrio_Vibrio harveyi group_Vibrio parahaemolyticus	No
GCF_001717625.1_ASM171762v1	2014	USA	Turkey feces	animal	Bacteria_Proteobacteria_delta/epsilon subdivisions_Epsilonproteobacteria_Campylobacterales_Campylobacteraceae_Campylobacter_Campylobacter jejuni_Campylobacter jejuni subsp. jejuni	No
GCF_002313025.1_ASM231302v1	2014	South Korea	cuttlefish	animal	Bacteria_Proteobacteria_Gammaproteobacteria_Vibrionales_Vibrionaceae_Vibrio_Vibrio cholerae	No
GCF_009883835.1_ASM988383v1	2014	China	AHPND infected Penaeus japonicus	animal	Bacteria_Proteobacteria_Gammaproteobacteria_Vibrionales_Vibrionaceae_Vibrio_Vibrio harveyi group_Vibrio parahaemolyticus	No
[truncated: 11,630 more rows]

## Sheet: Table S4
Table S4. Correlation between the consumption of cephalosporins and carbapenems in different countries and regions from 2000 to 2015 and the proportion of translocatable IS26-bounded units with β-lactam resistance genes positive strains among NCBI-sequenced strains
[truncated: 17 more rows]

[truncated: 1 more sheets: Table S5]
